# Supplementary material for: Network characteristics and patent value—Evidence from the Light-Emitting Diode industry
Source: PLoS One. 2017 Aug 17;12(8):e0181988. doi: 10.1371/journal.pone.0181988 (PMC5560636; doi:10.1371/journal.pone.0181988)
Supplement: S1 Data — (XLSX) [file pone.0181988.s001.xlsx]

## Sheet: Sheet1
Supporting Information for: Network Characteristics and Patent Value - Evidence from the Light-Emitting Diode Industry
S1 Data The Raw Data of This Paper
ID	litigated	OutDegree	InDegree	inCloseness	EffSize	PatInventor	PatTechScope	Claim	PatFamily
1	0	57	13	0.021	65.257	5	2	13	8
2	0	28	7	0.021	31.971	4	1	2	1
3	0	39	5	0.021	41.455	1	2	13	2
4	0	26	15	0.021	39.439	4	2	13	2
5	0	92	9	0.021	93.317	4	1	36	10
6	0	27	5	0.021	29	5	1	7	7
7	0	55	6	0.021	56.639	2	1	18	2
8	1	71	8	0.021	75.304	5	1	29	15
9	0	48	8	0.021	53.821	4	2	26	2
10	1	134	1	0.021	131.919	4	6	23	90
11	0	3	1	0.021	4	1	1	11	8
12	0	90	8	0.021	95.429	5	4	30	34
13	0	42	4	0.021	42.087	3	1	6	6
14	0	31	4	0.021	32.429	3	1	5	6
15	0	9	6	0.021	13.133	5	1	20	7
16	0	2	3	0.021	5	3	1	9	8
17	0	88	21	0.021	103.807	2	1	42	9
18	0	59	24	0.021	79.747	2	1	7	9
19	0	38	5	0.021	41.372	3	1	14	6
20	0	12	1	0.021	11.462	2	1	16	4
21	0	39	38	0.022	68.844	7	1	104	88
22	0	7	1	0.021	8	2	3	28	4
23	0	68	6	0.021	69.595	1	2	16	5
24	0	5	1	0.021	5.333	2	2	4	2
25	0	15	37	0.021	49.769	2	2	10	20
26	0	63	4	0.021	64.791	5	1	49	54
27	0	21	3	0.021	23.917	5	1	5	8
28	0	31	38	0.022	63.754	3	1	57	88
29	0	50	7	0.021	51.596	1	1	38	3
30	0	93	2	0.021	91.611	3	2	39	23
31	0	23	5	0.021	26.143	2	4	34	4
32	0	65	3	0.021	63.882	1	2	17	10
33	0	3	1	0.021	4	6	1	10	6
34	0	34	1	0.021	33.8	2	2	12	6
35	1	41	3	0.021	41.455	4	1	14	4
36	0	4	5	0.021	9	3	1	21	9
37	0	42	1	0.021	39.093	2	2	9	3
38	0	18	1	0.021	17.842	8	1	28	5
39	0	36	13	0.022	48.061	4	2	14	9
40	0	22	12	0.021	30.588	2	1	38	6
41	0	1	2	0.021	3	3	1	3	4
42	0	7	2	0.021	8.111	2	3	20	5
43	0	52	9	0.021	56.869	2	1	13	5
44	0	6	1	0.021	7	3	1	2	5
45	0	2	3	0.021	5	3	1	8	2
46	0	30	4	0.021	33.412	3	1	13	3
47	0	5	2	0.021	6.714	6	1	6	1
48	0	3	2	0.021	4.6	1	1	8	4
49	0	11	8	0.021	18.263	3	3	10	8
50	0	17	5	0.021	21.091	1	1	14	1
51	0	28	1	0.021	23.897	5	3	6	7
52	0	2	4	0.021	5.667	3	2	9	5
53	0	70	4	0.021	67.865	1	1	64	11
54	0	33	2	0.021	31.743	2	2	20	3
55	0	35	2	0.021	31.541	2	1	4	9
56	0	10	5	0.021	13.267	3	1	20	8
57	0	15	13	0.021	26.929	3	1	19	8
58	0	6	2	0.021	8	5	1	8	5
59	0	8	4	0.021	11.667	1	2	26	11
60	0	7	6	0.021	11.308	6	2	18	14
61	0	20	11	0.021	26.097	3	1	4	1
62	0	14	8	0.021	21	4	2	7	5
63	0	36	7	0.021	41.233	9	1	36	4
64	0	45	8	0.021	48.623	2	1	38	19
65	0	31	9	0.021	37.75	4	1	14	7
66	0	34	5	0.021	37.718	1	2	23	8
67	0	8	2	0.021	9.2	3	1	9	5
68	0	25	1	0.021	25.308	1	1	13	1
69	0	4	3	0.021	6.714	3	2	11	5
70	0	27	5	0.021	30.938	1	2	8	4
71	0	42	1	0.021	42.256	3	2	38	28
72	0	25	3	0.021	25.643	6	1	34	2
73	0	17	8	0.021	24.52	2	1	12	2
74	0	6	3	0.021	8.333	4	3	9	2
75	0	14	2	0.021	15.25	1	1	16	3
76	0	7	3	0.021	9.6	4	1	18	2
77	0	12	6	0.021	15.333	5	4	29	58
78	0	15	3	0.021	17.444	1	2	1	6
79	0	5	5	0.021	9.8	3	2	7	4
80	0	56	5	0.021	53.033	2	1	53	3
81	0	23	1	0.021	23.583	2	3	30	6
82	0	1	2	0.021	3	1	2	12	2
83	0	9	2	0.021	9.545	4	1	7	6
84	0	13	2	0.021	13.8	3	1	10	3
85	0	5	38	0.023	40.581	3	4	46	113
86	0	57	2	0.021	53.78	1	1	8	3
87	0	58	5	0.021	57.508	4	1	47	1
88	1	20	5	0.021	24.6	2	1	32	5
89	0	11	6	0.021	15.118	2	1	26	9
90	0	21	1	0.021	20.636	8	2	10	10
91	0	64	2	0.021	63.758	4	3	8	90
92	0	20	14	0.021	29.529	1	1	3	2
93	0	4	4	0.021	7.75	3	2	1	5
94	0	3	5	0.021	8	1	1	9	6
95	0	22	2	0.021	23.583	8	2	8	4
96	0	34	4	0.021	35.842	5	1	12	54
97	0	16	3	0.021	15.947	6	1	26	2
98	0	21	5	0.021	24.154	3	1	24	5
99	0	8	1	0.021	8.778	2	1	11	1
100	0	12	1	0.021	12.077	4	1	3	3
101	0	60	8	0.021	65.647	1	1	16	1
102	0	21	4	0.021	23.8	1	1	15	5
103	0	13	7	0.021	18.7	2	2	15	6
104	0	18	12	0.021	28.467	6	1	18	37
105	0	45	4	0.021	47.857	5	1	37	54
106	0	17	6	0.021	21.174	4	1	17	1
107	0	60	4	0.021	58.313	1	1	65	11
108	0	18	2	0.021	19.8	1	2	17	3
109	0	20	39	0.022	54.424	2	1	46	88
110	0	41	7	0.021	43	3	1	23	6
111	0	2	4	0.021	5.333	4	1	5	4
112	0	13	2	0.021	15	7	2	24	4
113	0	15	6	0.021	20.143	6	1	43	3
114	0	13	1	0.021	13	3	1	7	4
115	0	15	6	0.021	20.524	1	1	34	1
116	0	16	2	0.021	17.778	1	2	13	8
117	0	32	4	0.021	34.833	5	1	20	1
118	0	5	2	0.021	6.429	3	2	21	3
119	0	23	3	0.021	20.692	4	1	3	3
120	0	19	6	0.021	23.96	4	2	15	18
121	0	30	4	0.021	29.882	5	2	33	2
122	0	8	4	0.021	9.5	3	2	3	4
123	0	9	2	0.021	10.636	1	1	15	4
124	0	2	1	0.021	3	3	2	15	5
125	0	15	4	0.021	17.316	4	1	1	2
126	0	27	4	0.021	29.129	3	1	18	11
127	0	7	21	0.022	24.786	1	1	4	8
128	0	17	2	0.021	18.579	6	1	20	5
129	0	23	8	0.021	25.194	8	1	19	17
130	0	34	3	0.021	35.649	2	2	10	6
131	0	15	3	0.022	16.889	1	1	6	2
132	0	5	2	0.021	7	1	2	7	2
133	0	4	2	0.021	6	7	2	6	4
134	0	36	4	0.021	37.8	3	2	9	23
135	0	59	2	0.021	59.393	4	1	21	20
136	0	16	3	0.021	18.474	2	1	14	4
137	0	24	15	0.021	36.077	5	1	9	13
138	0	43	7	0.021	48.4	4	2	74	159
139	0	44	8	0.021	48.077	1	1	15	3
140	0	8	3	0.021	10.273	6	1	20	1
141	0	16	6	0.021	19	3	1	10	2
142	0	3	4	0.021	6.714	1	2	11	4
143	0	3	4	0.021	6.714	1	1	33	3
144	0	82	3	0.021	74.412	3	1	27	10
145	0	10	14	0.021	23.333	6	1	19	37
146	1	36	9	0.021	38.511	3	1	36	19
147	0	27	5	0.022	30.313	4	1	50	1
148	0	1	1	0.021	2	4	2	1	3
149	0	5	5	0.021	9.6	2	1	4	6
150	0	10	5	0.021	13.133	3	2	27	5
151	0	17	4	0.021	19.857	6	3	30	28
152	0	13	6	0.021	18.263	2	1	17	6
153	0	18	5	0.021	21.957	1	2	13	3
154	0	5	6	0.021	11	1	2	13	3
155	0	59	5	0.021	61.313	2	1	32	1
156	0	14	11	0.021	23.56	5	1	16	10
157	0	4	3	0.021	5.571	4	1	2	1
158	0	14	4	0.021	17.111	1	1	20	1
159	0	7	3	0.021	9.8	3	2	15	5
160	0	9	7	0.021	15.25	2	1	43	9
161	0	10	3	0.021	11.462	3	2	19	8
162	0	13	13	0.021	23.231	3	2	85	6
163	0	25	12	0.021	34.784	3	1	19	10
164	0	19	3	0.021	19	2	1	6	5
165	0	20	3	0.021	22.652	3	2	7	3
166	0	21	4	0.021	23.4	1	2	20	1
167	0	10	4	0.021	13.143	1	1	29	1
168	0	1	2	0.021	2.333	6	2	4	1
169	0	6	2	0.021	7.75	2	2	11	7
170	0	12	4	0.021	14.875	1	1	4	3
171	0	13	9	0.022	20.091	4	1	9	10
172	0	10	2	0.021	11.5	2	2	11	3
173	0	7	13	0.022	19.6	1	1	21	13
174	0	11	3	0.021	12.857	2	1	24	2
175	0	8	3	0.021	10.273	6	2	6	9
176	0	22	5	0.022	24.926	2	1	4	26
177	0	15	6	0.021	18.524	4	2	18	2
178	0	32	6	0.021	30.789	3	1	90	113
179	0	1	1	0.021	2	2	1	12	4
180	0	7	18	0.022	22.28	1	1	73	12
181	0	11	1	0.021	10.167	1	1	5	2
182	1	6	4	0.022	8.8	1	2	31	40
183	0	12	7	0.021	17.105	3	1	9	6
184	0	3	2	0.021	5	1	1	7	1
185	0	13	7	0.021	15	3	2	26	7
186	0	7	3	0.021	9.4	2	1	24	2
187	0	10	9	0.021	18.474	3	1	57	2
188	0	6	3	0.021	5.667	3	1	22	2
189	0	5	4	0.021	8.778	5	1	31	1
190	0	15	11	0.022	22.308	3	1	4	19
191	0	32	2	0.021	31.294	5	1	18	4
192	0	6	6	0.021	10.833	3	2	7	6
193	0	10	4	0.021	13.286	4	1	15	2
194	0	23	2	0.021	24.52	5	8	41	109
195	0	2	1	0.021	3	1	1	11	5
196	1	9	36	0.021	42.2	1	2	21	20
197	0	26	1	0.021	26.926	2	2	25	4
198	0	11	2	0.021	11.462	3	2	17	6
199	0	12	5	0.021	16.059	1	2	14	1
200	0	6	12	0.021	17.556	4	2	11	5
201	0	2	1	0.021	3	1	3	14	5
202	0	6	2	0.021	7.75	3	1	22	7
203	0	8	8	0.022	12.75	1	2	14	7
204	0	3	2	0.021	4.6	1	1	6	1
205	0	22	11	0.021	26.576	3	1	36	4
206	0	3	3	0.021	5	2	1	2	6
207	0	2	3	0.021	5	1	1	4	6
208	0	6	1	0.021	7	1	1	24	1
209	0	40	3	0.021	39.326	2	2	7	4
210	0	31	3	0.021	32.588	8	2	5	2
211	0	16	1	0.021	15.471	4	1	15	4
212	0	9	2	0.021	9.545	4	2	37	3
213	0	3	2	0.021	5	1	2	16	5
214	0	8	1	0.021	8.556	2	1	7	1
215	0	8	4	0.021	11.833	10	2	4	7
216	0	3	5	0.021	8	2	3	14	1
217	0	43	9	0.021	45.269	2	1	17	1
218	0	38	3	0.021	36.512	5	2	2	5
219	0	22	5	0.021	23.667	3	2	9	23
220	0	3	2	0.021	5	1	1	7	2
221	0	12	2	0.021	13.571	1	1	26	8
222	0	5	2	0.021	6.429	4	2	8	6
223	0	71	2	0.021	69.137	1	1	15	1
224	0	14	6	0.021	16.9	2	3	26	7
225	0	31	1	0.021	31	3	1	24	5
226	0	13	4	0.021	17	2	1	16	2
227	0	7	3	0.021	8.4	4	2	52	6
228	0	9	12	0.022	19.476	3	2	53	5
229	0	6	4	0.021	9.8	2	1	10	4
230	0	5	2	0.021	5	1	2	12	2
231	0	17	2	0.021	18.474	5	8	59	109
232	0	5	3	0.021	8	1	1	22	3
233	0	32	1	0.021	29	4	1	18	4
234	0	8	6	0.021	13	5	1	21	9
235	0	1	2	0.021	3	1	1	4	3
236	0	6	25	0.022	28.677	2	1	20	9
237	0	16	8	0.021	20.25	7	1	10	2
238	0	6	18	0.021	22.333	1	2	35	2
239	0	32	2	0.021	29.118	4	2	28	2
240	0	1	1	0.021	2	1	2	9	3
241	0	17	1	0.021	12.778	3	1	12	4
242	0	7	11	0.022	16.778	5	2	7	9
243	0	6	3	0.021	8.778	2	2	20	5
244	0	12	1	0.021	12.846	2	2	15	4
245	0	7	3	0.021	10	3	3	9	4
246	0	40	5	0.021	42.422	6	3	22	16
247	0	10	11	0.021	16.238	3	1	16	20
248	0	17	2	0.021	17.632	4	2	28	6
249	0	17	3	0.021	19	4	2	28	4
250	0	6	4	0.021	8.2	6	1	14	2
251	0	7	4	0.021	11	2	1	25	4
252	0	7	1	0.021	8	4	3	15	1
253	0	4	2	0.021	5.667	4	1	5	4
254	0	3	1	0.021	3	2	2	7	5
255	0	7	1	0.021	5.5	4	1	7	3
256	0	4	18	0.021	20.545	4	2	29	10
257	0	2	2	0.021	4	2	2	19	1
258	0	6	4	0.021	9	3	1	12	3
259	0	15	4	0.021	18.368	3	2	17	31
260	0	14	1	0.021	10.467	4	1	5	4
261	0	16	2	0.021	17.333	2	1	6	2
262	0	5	2	0.021	5.571	1	2	10	7
263	0	7	7	0.022	11.714	2	3	33	4
264	0	3	5	0.022	7.5	2	2	22	3
265	0	5	9	0.021	14	5	1	22	15
266	0	11	1	0.021	11.5	2	1	12	4
267	0	3	12	0.023	12.2	2	2	29	2
268	1	36	1	0.021	33.649	5	1	16	15
269	0	1	5	0.021	5	4	3	4	2
270	0	2	5	0.021	6.429	4	1	17	4
271	0	7	4	0.021	10.636	5	2	4	3
272	0	3	11	0.022	13.286	5	1	26	2
273	0	25	3	0.021	25.071	2	1	39	11
274	0	11	6	0.021	16.412	1	1	11	4
275	0	2	3	0.021	3.8	3	1	8	2
276	1	20	4	0.021	20.917	6	1	13	1
277	0	19	6	0.021	22.6	3	1	36	3
278	0	6	3	0.021	9	3	2	4	6
279	0	6	6	0.021	11.5	1	2	19	3
280	0	10	5	0.021	13.533	3	2	30	6
281	0	8	3	0.021	10.455	3	1	15	3
282	0	17	3	0.021	19.4	6	2	11	9
283	0	26	2	0.021	26.429	2	2	14	2
284	0	3	31	0.022	31.353	2	1	28	8
285	0	25	8	0.021	27.97	6	3	80	10
286	0	2	2	0.021	4	3	1	42	4
287	0	9	6	0.021	12.6	3	1	32	11
288	0	3	5	0.021	7.75	2	1	11	4
289	0	5	1	0.021	5.667	3	2	9	1
290	0	2	1	0.021	3	2	1	6	3
291	0	11	3	0.021	13.857	5	2	49	29
292	1	5	3	0.021	7.25	2	2	8	5
293	0	4	6	0.021	9	3	2	16	6
294	0	3	3	0.021	5	3	1	2	3
295	0	2	1	0.021	3	2	2	58	4
296	0	5	1	0.021	6	5	1	56	17
297	0	7	2	0.021	8.556	1	1	6	4
298	0	6	13	0.022	15.947	3	1	24	12
299	0	9	2	0.021	10.455	6	2	19	2
300	1	13	4	0.021	14.882	5	1	26	54
301	0	3	2	0.021	5	1	1	24	7
302	0	13	12	0.021	21.56	3	1	18	4
303	0	3	11	0.021	12.714	6	1	23	3
304	0	18	2	0.021	19.5	4	1	23	1
305	0	7	1	0.021	8	3	2	4	2
306	0	3	29	0.022	30.75	3	1	33	5
307	0	1	39	0.023	37.5	3	1	20	113
308	0	11	6	0.021	15.941	1	1	24	1
309	0	5	1	0.021	6	4	1	4	3
310	0	7	3	0.021	8.8	1	2	5	8
311	0	7	2	0.021	8.556	3	1	7	1
312	0	10	6	0.021	14.625	6	1	26	3
313	0	12	4	0.021	15	2	2	23	7
314	0	8	2	0.021	10	4	1	17	1
315	0	2	32	0.023	32.412	5	1	14	41
316	0	3	41	0.022	40.227	3	1	20	88
317	0	6	5	0.021	10.818	5	1	26	7
318	0	6	6	0.021	11.333	2	1	17	8
319	0	9	11	0.021	19.4	2	1	16	11
320	0	1	38	0.023	36.436	3	1	23	113
321	0	9	3	0.021	11.167	7	2	18	4
322	0	1	2	0.021	3	3	1	21	1
323	0	30	4	0.021	32.588	5	1	5	54
324	0	16	2	0.021	16	6	1	20	1
325	0	3	2	0.021	5	5	1	10	3
326	0	15	2	0.021	15.471	4	2	14	8
327	0	16	1	0.021	16.529	1	1	6	11
328	0	4	2	0.021	6	2	1	10	2
329	0	11	2	0.021	12.538	2	1	18	3
330	0	5	3	0.021	7.5	3	1	9	2
331	0	11	3	0.021	12.714	6	1	8	1
332	0	15	3	0.021	16.222	3	1	8	5
333	0	30	3	0.021	29.788	5	2	2	5
334	0	3	4	0.021	6.714	6	1	12	5
335	0	18	6	0.021	22.25	4	1	10	11
336	0	8	2	0.021	9	3	3	13	3
337	0	4	6	0.021	9.2	1	2	3	3
338	0	11	3	0.021	12.571	2	1	10	3
339	0	41	1	0.021	39.81	3	1	25	11
340	0	1	4	0.021	3.8	3	2	39	6
341	0	7	12	0.021	17.947	5	1	21	34
342	0	4	8	0.022	11	8	3	28	4
343	0	1	1	0.021	2	1	2	21	3
344	0	10	8	0.021	17.444	2	2	24	2
345	0	9	4	0.021	12.385	7	1	12	4
346	0	3	1	0.021	4	2	2	9	5
347	0	21	3	0.021	21.083	3	2	8	23
348	0	13	5	0.021	16.889	1	1	5	11
349	0	6	1	0.021	7	1	1	10	3
350	0	8	3	0.021	10.091	2	1	16	2
351	0	9	6	0.021	13.267	5	1	54	1
352	0	2	2	0.021	4	3	1	5	8
353	0	9	2	0.021	7.727	6	2	10	8
354	0	6	2	0.021	7	1	2	29	2
355	0	4	5	0.021	8.556	3	2	13	2
356	0	16	3	0.021	15	4	1	8	4
357	0	9	2	0.021	10.273	4	1	39	13
358	0	7	1	0.021	8	3	1	6	5
359	0	5	12	0.021	17	2	1	11	2
360	0	8	2	0.021	10	1	2	4	3
361	0	5	8	0.022	11	4	1	26	1
362	0	4	30	0.022	29	4	4	70	13
363	0	7	4	0.021	9	4	1	11	9
364	0	14	6	0.021	17.9	6	2	10	8
365	0	3	2	0.021	4.6	3	2	11	1
366	0	21	2	0.021	21.261	3	1	7	6
367	0	3	1	0.021	4	6	2	10	6
368	0	4	10	0.021	12.143	6	1	7	8
369	0	4	1	0.021	5	3	2	4	1
370	0	15	2	0.021	16.412	5	1	24	3
371	0	12	2	0.021	13.571	5	1	43	2
372	0	4	3	0.021	6.714	2	1	18	4
373	0	2	6	0.021	7.5	3	2	3	6
374	0	7	6	0.021	12.538	1	1	14	6
375	0	6	6	0.021	12	9	1	10	2
376	0	21	2	0.021	22.217	2	2	37	6
377	0	5	2	0.021	7	3	2	17	5
378	1	4	6	0.021	8.8	4	1	27	30
379	0	7	2	0.021	7	4	2	61	8
380	0	11	1	0.021	11.833	5	1	10	7
381	0	5	1	0.021	6	1	1	9	5
382	0	3	23	0.022	24.231	5	4	93	11
383	0	6	16	0.021	21.364	3	1	35	37
384	0	16	2	0.021	13.111	11	1	8	7
385	0	2	5	0.022	6.429	5	1	8	2
386	0	2	1	0.022	3	2	1	24	1
387	0	2	4	0.021	5.333	3	1	27	2
388	0	1	3	0.021	4	2	2	15	7
389	0	11	2	0.021	12.692	5	2	11	3
390	0	3	4	0.022	5.571	8	1	16	7
391	1	19	4	0.021	21.522	3	1	24	4
392	0	9	9	0.021	15.222	3	1	47	11
393	0	3	1	0.021	3.5	3	1	3	13
394	0	6	4	0.021	9.8	1	1	23	2
395	0	13	3	0.021	15.5	2	1	12	2
396	0	1	39	0.021	37.4	4	2	41	12
397	0	6	19	0.021	24.2	5	1	6	13
398	0	5	3	0.021	8	1	1	11	2
399	0	3	1	0.021	4	2	2	14	4
400	0	19	2	0.021	20.429	3	2	22	2
401	0	7	3	0.021	9.6	1	1	6	4
402	0	2	4	0.022	6	2	1	29	2
403	0	6	11	0.021	16.412	6	1	26	25
404	0	3	1	0.021	4	1	1	12	2
405	0	13	2	0.021	14.867	4	1	6	11
406	0	3	2	0.021	4.2	2	1	5	6
407	0	5	3	0.021	8	2	3	9	4
408	0	4	6	0.021	7.6	8	2	7	11
409	0	1	15	0.021	13.25	3	4	24	1
410	0	7	1	0.021	7.75	4	3	11	1
411	0	1	8	0.022	8.778	9	1	9	6
412	0	7	1	0.021	7.75	2	1	20	5
413	0	6	6	0.021	11.333	3	1	24	2
414	0	8	13	0.021	16.048	1	2	24	33
415	0	8	2	0.021	9.2	2	1	9	4
416	0	1	28	0.023	26.655	7	1	105	113
417	0	1	18	0.022	18.684	6	1	36	37
418	0	10	1	0.021	10.091	3	1	47	1
419	0	2	12	0.022	13	2	1	28	28
420	0	4	3	0.021	6.143	6	2	15	3
421	0	21	1	0.021	18.727	5	2	7	3
422	0	14	1	0.021	14.333	2	2	18	2
423	0	12	3	0.021	14.2	4	1	9	2
424	0	1	1	0.021	2	1	2	9	2
425	0	6	3	0.021	8.778	3	2	17	4
426	0	8	2	0.021	9.2	5	1	7	3
427	0	21	2	0.021	21	4	2	24	2
428	0	7	2	0.021	9	3	2	25	25
429	0	28	2	0.021	25.933	3	2	5	3
430	0	2	42	0.022	40.273	7	1	75	88
431	0	3	9	0.021	11.167	6	2	26	4
432	0	15	3	0.021	17.444	2	2	27	6
433	0	8	3	0.021	9	3	1	9	5
434	0	6	3	0.021	8.556	4	1	47	1
435	0	1	2	0.021	3	4	1	4	2
436	0	3	2	0.021	4.6	1	2	37	2
437	0	5	4	0.021	8.333	3	2	51	13
438	0	7	5	0.021	9.833	9	3	60	46
439	0	10	1	0.021	10.273	3	1	4	1
440	0	13	2	0.021	14.867	5	2	15	2
441	0	2	2	0.021	3.5	2	1	36	3
442	0	10	3	0.021	12.538	3	2	29	2
443	0	4	2	0.021	6	3	1	6	2
444	0	14	11	0.021	19.24	8	1	2	17
445	0	1	1	0.021	2	4	2	7	3
446	0	3	1	0.021	4	1	2	12	2
447	0	7	6	0.021	12.231	6	1	7	13
448	0	10	2	0.021	11.833	1	2	49	1
449	0	2	34	0.022	33.722	3	1	17	11
450	0	1	3	0.022	4	7	2	8	6
451	0	2	13	0.021	15	2	1	3	4
452	0	4	8	0.021	10.667	5	3	14	4
453	0	7	3	0.021	9	7	3	29	4
454	0	3	2	0.021	4.6	3	2	27	5
455	0	5	23	0.022	21.786	2	3	9	6
456	0	5	6	0.022	9.364	7	2	9	77
457	0	2	6	0.021	7.75	3	1	14	1
458	0	3	3	0.021	5.667	2	1	14	8
459	0	2	2	0.021	4	3	1	6	4
460	0	4	9	0.021	12.077	5	2	22	3
461	0	2	1	0.021	3	3	3	6	4
462	0	7	11	0.021	17.222	1	1	13	3
463	0	1	1	0.021	2	1	2	7	10
464	0	17	1	0.021	17.556	3	1	8	7
465	0	3	7	0.021	9.4	6	2	24	4
466	0	2	8	0.022	9.2	5	1	23	1
467	0	4	1	0.021	4.6	1	1	20	1
468	0	6	5	0.021	10.455	1	1	3	4
469	0	6	17	0.022	20.739	11	2	14	14
470	0	4	3	0.021	7	3	2	20	7
471	0	13	1	0.021	13.286	3	1	5	7
472	0	6	5	0.021	10.455	9	2	10	2
473	0	5	1	0.021	4.333	3	1	14	8
474	0	5	2	0.021	7	4	1	5	2
475	0	9	1	0.021	10	2	1	4	1
476	0	3	2	0.021	4.6	4	1	9	3
477	0	8	3	0.021	10.636	2	4	18	1
478	0	4	2	0.021	5.667	11	1	4	7
479	0	11	3	0.021	11.429	2	2	13	2
480	0	9	2	0.021	9.182	1	1	26	3
481	0	17	1	0.021	17.222	4	1	18	8
482	0	5	4	0.021	9	3	2	10	3
483	0	6	3	0.021	8.778	1	2	7	2
484	0	5	4	0.021	7.222	2	1	16	11
485	0	9	1	0.021	9.6	1	1	6	2
486	0	2	15	0.021	16.882	4	1	12	11
487	1	5	4	0.021	7.667	1	1	5	7
488	0	9	11	0.022	12.8	1	1	46	11
489	0	4	1	0.021	3.4	1	1	23	1
490	0	6	3	0.021	7	4	3	8	1
491	0	1	5	0.021	6	2	1	21	3
492	0	1	8	0.022	8.111	2	1	22	1
493	0	8	5	0.021	12.692	3	1	11	3
494	0	3	14	0.021	15.941	3	1	36	37
495	0	16	2	0.021	16	5	2	8	2
496	0	2	6	0.021	8	3	1	17	3
497	0	4	7	0.021	8.818	3	1	62	3
498	0	4	12	0.021	13.125	2	1	53	7
499	0	3	8	0.021	10.455	3	1	34	4
500	0	1	7	0.022	7.5	1	1	17	3
501	0	4	1	0.021	4.6	2	3	5	4
502	0	2	11	0.021	11.615	4	2	10	2
503	0	18	3	0.021	19.952	4	2	23	6
504	0	27	1	0.021	26.571	1	1	14	1
505	0	1	93	0.022	91.596	4	1	8	14
506	0	28	2	0.021	29.733	2	1	26	5
507	0	2	19	0.021	19.857	5	1	39	57
508	0	33	1	0.021	33.647	1	1	7	6
509	0	11	4	0.021	14.6	3	1	20	6
510	0	3	4	0.021	7	3	2	6	3
511	0	2	5	0.021	6.714	7	2	21	4
512	0	10	5	0.021	12.6	5	1	13	54
513	0	16	4	0.021	17.4	2	4	14	12
514	0	2	33	0.022	33.229	3	1	36	2
515	0	3	1	0.021	4	1	4	39	6
516	0	3	1	0.021	4	2	1	3	2
517	0	5	1	0.021	6	2	1	20	2
518	0	1	1	0.021	2	5	2	3	9
519	0	2	7	0.021	8.778	3	2	20	43
520	0	5	2	0.021	7	4	2	16	38
521	0	7	3	0.021	9.4	1	1	7	2
522	0	4	4	0.021	7.25	3	1	42	13
523	0	3	3	0.021	5	4	1	4	6
524	0	1	6	0.022	7	5	1	10	1
525	0	42	4	0.021	41	4	1	10	13
526	0	1	1	0.021	2	1	2	13	4
527	0	6	8	0.021	11.429	6	1	8	41
528	0	1	61	0.022	59.419	1	2	15	13
529	1	47	1	0.021	45.958	4	1	28	6
530	0	19	7	0.021	25.462	3	1	11	6
531	0	1	2	0.021	2.333	4	1	9	11
532	0	2	4	0.021	4.667	5	1	5	3
533	1	3	11	0.021	13.286	7	5	33	106
534	0	2	7	0.021	8.556	1	1	6	2
535	0	2	11	0.021	11.462	4	1	3	20
536	1	3	42	0.022	39.889	5	1	24	88
537	0	1	2	0.021	3	3	1	2	6
538	0	2	8	0.021	9	1	3	17	3
539	0	2	5	0.021	6.429	1	1	20	3
540	0	9	1	0.021	9.2	3	2	7	4
541	0	6	7	0.021	11.923	5	1	34	31
542	0	2	7	0.021	8.778	1	1	12	2
543	0	5	1	0.021	5.667	4	1	12	2
544	0	10	4	0.021	11.571	3	2	43	1
545	0	3	4	0.021	6.714	4	1	8	13
546	0	2	6	0.022	7.75	3	1	20	4
547	0	2	4	0.021	6	4	1	4	13
548	0	7	3	0.021	9	3	1	20	4
549	0	3	2	0.021	5	4	1	13	2
550	0	11	2	0.021	12.692	4	3	19	90
551	0	3	21	0.021	22	3	2	59	6
552	0	16	2	0.021	16.667	4	1	10	9
553	0	3	10	0.022	9.769	1	1	36	4
554	0	3	1	0.021	4	5	1	4	3
555	0	2	6	0.021	8	4	3	11	4
556	0	3	8	0.021	10.636	2	1	22	19
557	0	6	5	0.021	9.545	2	1	7	7
558	0	1	2	0.021	3	2	1	16	6
559	0	10	8	0.021	14.333	3	2	32	5
560	0	1	2	0.022	3	4	2	10	8
561	0	22	1	0.021	21.696	3	1	19	7
562	0	6	5	0.021	11	3	1	11	3
563	0	6	6	0.021	8	4	1	39	1
564	0	5	5	0.021	8.2	6	3	19	28
565	0	3	6	0.021	9	2	1	12	3
566	0	3	9	0.022	11.5	2	1	9	8
567	0	3	3	0.021	5.667	3	3	12	18
568	0	1	4	0.022	5	2	2	20	6
569	0	2	4	0.021	6	2	3	14	6
570	0	2	1	0.021	3	1	1	12	1
571	0	1	15	0.022	15.375	3	1	35	9
572	0	3	3	0.021	5.333	2	1	12	7
573	0	2	2	0.021	4	2	2	53	6
574	0	5	1	0.021	3.667	3	2	8	5
575	0	8	2	0.021	9.8	1	2	12	2
576	0	2	3	0.021	5	4	1	20	2
577	0	2	5	0.021	7	1	1	18	3
578	0	7	9	0.021	14.625	2	2	5	2
579	0	2	6	0.021	8	5	1	9	7
580	0	1	1	0.021	2	1	1	23	2
581	0	9	1	0.021	8.8	3	1	9	5
582	0	2	2	0.021	4	5	2	5	5
583	0	4	18	0.022	20.455	4	2	19	57
584	0	12	2	0.021	12.571	1	2	20	2
585	0	4	3	0.021	7	4	2	7	2
586	0	3	4	0.021	6.429	6	1	19	2
587	0	5	5	0.021	10	2	1	23	3
588	0	8	3	0.021	11	3	2	18	5
589	0	2	6	0.021	7.5	9	2	27	46
590	0	1	3	0.021	4	5	1	12	2
591	0	22	1	0.021	22.652	4	2	18	2
592	0	1	2	0.021	3	4	1	4	2
593	0	1	3	0.022	3	3	1	12	5
594	0	1	4	0.021	4.6	4	1	15	2
595	0	9	6	0.021	14.067	7	1	36	88
596	0	3	1	0.021	3	6	3	20	5
597	0	8	3	0.021	10.273	9	2	13	2
598	0	3	9	0.022	9	3	2	13	6
599	0	7	1	0.021	7.5	1	2	16	2
600	0	4	3	0.021	6.714	3	1	8	4
601	0	3	17	0.021	18.6	4	2	12	12
602	0	7	1	0.021	7.75	2	1	10	6
603	0	1	2	0.021	1.667	1	2	7	7
604	0	47	5	0.021	47.423	4	1	16	13
605	0	6	7	0.021	11.615	2	3	9	6
606	0	6	1	0.021	6.429	3	1	17	3
607	0	28	1	0.021	26.241	1	2	9	3
608	0	13	4	0.021	15.235	2	1	6	4
609	0	4	9	0.022	12.385	5	1	52	2
610	0	23	1	0.021	20.5	2	1	12	3
611	0	1	4	0.021	4.6	2	1	7	3
612	0	4	4	0.021	7.5	3	1	4	7
613	0	2	2	0.021	4	4	2	6	2
614	0	6	7	0.021	8.846	3	2	13	23
615	0	3	1	0.021	4	1	1	3	4
616	0	2	1	0.021	3	2	1	36	4
617	0	4	6	0.021	7.8	2	1	15	7
618	0	5	4	0.021	8.778	2	2	32	1
619	0	4	1	0.021	5	2	1	9	4
620	0	1	8	0.021	8.333	4	2	24	2
621	0	3	5	0.021	6.5	2	1	2	6
622	0	3	8	0.021	9.545	2	1	5	2
623	0	4	16	0.021	14.1	6	3	5	16
624	0	1	1	0.021	2	1	1	7	1
625	0	4	1	0.021	5	3	2	8	3
626	0	5	2	0.021	6.143	4	3	4	1
627	0	2	5	0.021	7	7	3	6	13
628	0	12	1	0.021	12.231	4	1	22	1
629	0	8	2	0.021	8.2	3	1	38	4
630	0	4	7	0.021	10.273	7	2	74	4
631	0	1	3	0.021	4	3	3	1	5
632	0	6	4	0.021	9.6	3	1	13	6
633	0	3	1	0.021	3.5	3	1	5	8
634	0	1	2	0.021	3	2	2	6	4
635	0	3	9	0.021	11.333	5	2	13	5
636	0	7	1	0.021	7.75	1	2	5	2
637	0	3	9	0.021	11	2	2	30	2
638	0	8	11	0.022	10.895	3	2	13	26
639	0	2	2	0.021	4	2	2	7	2
640	0	2	9	0.022	9.727	3	1	37	3
641	0	1	3	0.021	4	3	2	2	5
642	0	5	3	0.021	6.75	1	1	19	2
643	0	10	1	0.021	10.636	2	2	7	4
644	0	5	1	0.021	6	4	2	18	5
645	0	24	1	0.021	23.64	4	2	8	9
646	0	12	1	0.021	13	3	1	28	4
647	0	1	7	0.021	7	3	2	3	2
648	0	14	1	0.021	14.467	4	2	32	11
649	0	2	6	0.021	8	1	2	8	3
650	0	1	2	0.021	3	3	1	10	2
651	0	3	12	0.021	14.467	2	1	18	4
652	0	1	1	0.021	2	2	1	4	4
653	0	27	1	0.021	27.571	2	1	6	5
654	0	7	1	0.021	8	3	1	16	5
655	0	6	1	0.021	6.429	3	3	41	4
656	0	3	4	0.021	6.143	4	2	14	21
657	0	3	2	0.021	4.2	3	3	17	2
658	0	1	22	0.022	21.087	1	1	12	1
659	0	1	4	0.021	3.8	2	1	21	3
660	0	3	1	0.021	2.5	4	2	17	2
661	0	6	12	0.021	12.667	4	3	6	73
662	0	2	7	0.022	7.889	8	2	25	14
663	0	3	4	0.021	5.857	6	1	32	8
664	0	2	8	0.021	8.8	2	1	22	1
665	0	1	10	0.021	9.182	3	2	20	2
666	0	5	5	0.021	9.6	2	1	33	2
667	0	17	3	0.021	19.1	2	4	79	16
668	0	4	6	0.021	9.8	2	1	21	1
669	0	1	4	0.021	4.6	1	1	6	4
670	0	5	2	0.021	6.714	3	2	3	3
671	0	15	4	0.021	18.158	6	1	25	6
672	0	9	3	0.021	10.5	1	1	43	1
673	0	4	1	0.021	3.8	3	1	6	8
674	0	2	7	0.022	8.111	3	1	23	6
675	0	3	2	0.021	5	3	1	9	6
676	0	6	5	0.021	10.455	5	1	18	54
677	0	1	2	0.022	3	5	2	31	4
678	0	5	5	0.021	8.2	4	1	16	12
679	0	2	16	0.022	13	1	1	51	3
680	0	3	3	0.021	4.333	1	2	12	5
681	0	2	5	0.021	5.571	6	1	2	8
682	0	2	1	0.021	3	2	3	17	2
683	0	1	5	0.021	5.667	3	1	14	7
684	0	3	3	0.021	5.333	4	1	25	4
685	0	3	6	0.021	7	1	2	6	11
686	0	3	3	0.021	5	5	1	4	8
687	0	7	4	0.021	10.636	6	2	25	6
688	0	1	3	0.021	4	3	1	12	3
689	0	2	4	0.021	5.667	7	1	18	3
690	0	19	2	0.021	18.81	1	1	16	3
691	0	2	4	0.022	4.667	2	3	21	6
692	0	1	8	0.021	9	3	3	38	63
693	0	2	4	0.021	5.667	1	2	3	3
694	0	4	2	0.021	6	1	1	26	4
695	0	3	11	0.021	13.571	2	1	21	8
696	0	4	15	0.021	15	2	3	71	3
697	0	1	1	0.021	2	3	1	7	3
698	0	3	12	0.022	10.867	2	3	11	4
699	0	7	5	0.021	11.333	5	4	29	11
700	0	9	5	0.021	13.143	7	1	43	5
701	0	8	8	0.021	14.75	4	4	5	90
702	0	9	2	0.021	10.818	4	1	5	6
703	0	7	2	0.021	8.778	1	1	5	2
704	0	6	1	0.021	6.714	1	3	16	2
705	0	5	4	0.021	6.778	5	1	4	28
706	0	9	2	0.021	10.636	2	2	21	11
707	0	2	2	0.021	4	4	2	20	2
708	0	2	34	0.021	34.5	1	2	12	20
709	0	7	13	0.021	14.7	8	1	24	17
710	0	2	2	0.022	3.5	2	3	13	4
711	0	1	7	0.021	7.75	7	1	2	4
712	0	7	1	0.021	7.5	3	2	19	2
713	0	1	6	0.022	7	4	2	10	4
714	0	2	4	0.022	5.333	4	1	15	7
715	0	11	1	0.021	9.667	2	1	5	1
716	0	5	1	0.021	6	4	1	11	2
717	0	3	1	0.021	3.5	9	1	12	6
718	0	2	2	0.021	3.5	4	1	7	10
719	0	3	3	0.021	5.667	6	2	14	3
720	0	30	2	0.021	31.313	2	1	20	1
721	0	2	2	0.021	4	2	1	8	2
722	0	6	2	0.021	8	4	3	18	90
723	0	5	10	0.021	14.067	5	2	65	3
724	0	5	4	0.021	8.778	3	2	11	5
725	0	31	1	0.021	30.563	4	1	23	2
726	1	5	2	0.021	7	3	2	16	4
727	0	2	18	0.021	18.3	4	2	25	10
728	0	1	2	0.021	3	1	2	7	4
729	0	3	2	0.021	5	1	2	1	4
730	0	7	10	0.021	14.294	3	1	72	12
731	1	7	4	0.021	9.182	3	1	17	6
732	0	3	2	0.021	3.4	1	3	1	27
733	0	9	1	0.021	9.2	6	1	32	28
734	0	4	4	0.021	7.5	3	1	16	4
735	0	4	20	0.022	18.917	2	1	53	88
736	0	4	4	0.021	8	1	1	15	4
737	0	2	2	0.021	3	1	2	12	4
738	0	2	4	0.021	6	3	2	6	5
739	0	1	9	0.021	8.6	5	2	5	54
740	0	2	2	0.021	4	7	2	20	5
741	0	4	3	0.021	7	2	2	15	4
742	0	3	2	0.021	5	1	1	31	1
743	0	8	2	0.021	8.8	3	2	14	4
744	0	2	3	0.021	5	3	2	7	4
745	0	4	1	0.021	4.2	4	4	9	31
746	0	9	1	0.021	9	5	1	17	2
747	0	5	2	0.021	5.857	5	2	3	7
748	0	2	3	0.021	5	4	1	8	4
749	0	4	1	0.021	4.6	5	1	4	6
750	0	32	2	0.021	33.059	1	2	30	8
751	0	10	1	0.021	9.182	3	1	13	5
752	0	3	8	0.021	9.909	3	1	14	4
753	0	2	5	0.021	6.714	2	3	15	3
754	0	1	3	0.021	4	2	4	16	3
755	0	2	6	0.022	6.75	2	2	14	1
756	0	1	4	0.021	3.8	2	1	11	2
757	0	3	3	0.021	6	5	1	10	6
758	0	1	7	0.021	7	5	1	20	28
759	0	4	7	0.021	8.636	2	1	31	4
760	0	3	3	0.021	6	5	2	21	1
761	0	2	4	0.021	5	4	1	3	4
762	0	1	12	0.021	8.692	4	1	14	13
763	0	1	2	0.021	3	5	1	10	4
764	0	2	6	0.021	7.5	1	1	6	11
765	0	2	2	0.021	3	6	2	6	1
766	0	3	2	0.021	4.6	2	1	7	5
767	0	2	8	0.021	9.8	8	2	9	13
768	0	10	1	0.021	10.273	3	1	7	9
769	0	3	1	0.021	4	2	1	8	2
770	0	2	1	0.021	3	2	2	9	2
771	0	4	13	0.022	15.588	12	2	64	14
772	0	3	8	0.021	6.818	3	2	12	7
773	0	15	2	0.021	15	3	1	2	4
774	0	5	2	0.021	7	2	2	6	2
775	0	8	1	0.021	9	1	2	12	9
776	0	1	4	0.021	4.6	2	2	7	4
777	0	4	3	0.021	6.714	2	1	30	37
778	0	6	5	0.021	10.091	5	8	17	109
779	0	4	3	0.021	6.714	2	3	5	5
780	0	2	2	0.021	4	6	2	7	13
781	0	1	3	0.021	4	7	1	15	4
782	0	2	5	0.021	7	6	1	10	2
783	0	3	2	0.021	5	3	2	25	4
784	0	1	2	0.021	3	3	3	3	7
785	0	4	2	0.021	6	6	2	25	3
786	0	4	2	0.021	6	1	1	11	6
787	0	4	2	0.021	6	2	2	54	1
788	0	2	2	0.021	2.5	5	1	31	4
789	0	4	5	0.021	9	4	1	4	20
790	0	3	8	0.021	10.273	7	2	74	4
791	0	8	8	0.021	11.625	6	1	11	3
792	0	1	2	0.022	3	2	1	12	5
793	0	1	10	0.021	11	9	2	31	13
794	0	1	2	0.021	3	6	3	9	4
795	0	7	2	0.021	7.222	1	1	22	11
796	0	2	4	0.021	5.667	2	1	5	3
797	0	1	5	0.021	5.333	2	4	22	3
798	0	10	1	0.021	10.273	3	1	3	9
799	0	2	1	0.021	3	1	2	12	5
800	1	13	2	0.021	14.467	4	1	23	8
801	0	6	1	0.021	7	2	2	5	2
802	0	3	2	0.021	5	2	1	19	4
803	0	4	15	0.022	17.526	10	1	18	5
804	0	5	4	0.021	8.333	1	1	9	1
805	0	4	1	0.021	4.6	2	2	19	7
806	0	1	2	0.022	3	2	1	26	2
807	0	13	2	0.021	14.6	4	1	13	22
808	0	2	2	0.021	4	1	1	10	3
809	0	9	2	0.021	9	1	1	6	4
810	0	1	9	0.021	9	2	4	23	2
811	0	2	4	0.021	6	1	1	5	3
812	0	1	10	0.022	10.455	3	3	22	6
813	0	6	1	0.021	6.714	4	1	23	4
814	0	4	3	0.021	7	5	1	23	4
815	0	10	2	0.021	11.167	1	1	28	2
816	0	14	1	0.021	14.333	2	1	10	5
817	0	3	2	0.021	3.4	3	1	21	4
818	0	6	3	0.021	8.111	3	3	43	17
819	0	1	2	0.021	3	2	1	8	5
820	0	1	2	0.021	3	3	2	4	3
821	0	1	1	0.021	2	1	1	17	4
822	0	1	5	0.021	5.667	3	2	26	4
823	0	1	6	0.022	6.143	2	1	28	4
824	0	2	6	0.021	7.5	5	4	15	90
825	0	5	1	0.021	6	2	2	26	3
826	0	1	2	0.021	3	5	2	30	74
827	0	1	1	0.021	2	1	1	14	2
828	0	22	2	0.021	22.833	3	1	18	9
829	0	2	4	0.021	5.667	2	2	9	5
830	0	2	5	0.021	7	6	1	16	19
831	0	3	6	0.021	9	2	3	15	4
832	0	1	2	0.022	3	2	1	4	6
833	0	7	1	0.021	7	2	2	9	5
834	0	2	14	0.021	14	5	1	35	1
835	0	3	4	0.021	6.714	3	1	3	1
836	0	1	9	0.021	8.6	3	1	14	8
837	0	3	3	0.021	6	5	1	12	1
838	0	1	10	0.021	9.909	1	2	24	12
839	0	1	6	0.022	5.286	2	1	4	26
840	0	1	1	0.021	2	1	4	6	3
841	0	1	1	0.021	2	1	4	12	3
842	0	1	2	0.021	3	5	2	10	4
843	0	5	20	0.022	17.24	1	1	30	14
844	0	2	9	0.022	10.455	6	1	21	77
845	0	3	4	0.021	6.429	2	1	7	9
846	0	3	3	0.021	6	1	1	6	2
847	0	7	1	0.021	7.5	2	1	11	6
848	0	9	7	0.021	11.25	3	2	4	23
849	0	53	1	0.021	53.037	3	2	7	43
850	0	2	1	0.021	2.333	5	1	28	1
851	0	2	2	0.021	4	1	1	19	5
852	0	2	5	0.021	7	4	1	28	1
853	0	1	3	0.021	4	4	2	11	2
854	0	3	1	0.021	4	3	1	14	2
855	0	5	8	0.021	12.077	4	4	15	90
856	0	20	1	0.021	20.143	4	1	6	1
857	0	1	5	0.021	6	2	1	23	5
858	0	4	1	0.021	5	2	1	17	2
859	0	1	6	0.021	6.714	2	1	15	6
860	0	4	2	0.021	6	1	2	21	14
861	0	1	6	0.021	6.429	1	1	11	3
862	0	7	1	0.021	8	2	1	11	3
863	0	3	5	0.021	7.5	1	1	16	5
864	0	4	1	0.021	4.2	1	1	10	2
865	1	2	8	0.021	9.6	4	4	7	90
866	0	2	2	0.021	3	5	3	22	51
867	0	13	1	0.021	13	6	1	16	8
868	0	5	1	0.021	6	5	2	5	2
869	0	10	3	0.021	11.615	4	4	24	6
870	0	2	1	0.021	3	1	1	5	2
871	0	2	1	0.021	3	2	2	58	7
872	0	2	1	0.021	2.333	4	1	19	7
873	0	1	4	0.021	5	1	1	8	2
874	1	4	3	0.021	5.571	4	1	20	10
875	0	2	14	0.022	13	3	1	3	20
876	0	2	2	0.021	3.5	3	1	10	2
877	0	2	7	0.021	7.222	2	3	5	6
878	0	1	2	0.021	2.333	2	1	19	2
879	0	2	4	0.021	5.667	6	1	19	1
880	0	5	4	0.021	8.333	3	2	22	4
881	0	18	1	0.021	17.737	1	1	7	1
882	0	1	18	0.022	16.895	3	1	24	2
883	0	2	2	0.022	4	3	1	10	3
884	0	5	3	0.021	7.25	4	1	25	9
885	0	2	1	0.021	3	2	1	13	3
886	0	1	4	0.021	5	1	1	13	3
887	0	2	2	0.021	3.5	4	1	4	4
888	0	1	2	0.021	3	2	1	6	4
889	0	2	1	0.021	3	2	1	8	5
890	0	2	4	0.021	5.333	5	3	16	5
891	0	1	5	0.022	3.667	2	1	20	26
892	0	1	2	0.021	3	1	1	5	4
893	0	3	6	0.021	8.556	6	1	20	3
894	0	5	2	0.021	6.143	1	1	7	3
895	0	5	1	0.021	5.333	1	1	11	6
896	0	1	4	0.021	4.6	3	2	47	10
897	0	2	1	0.021	3	5	1	34	7
898	0	17	1	0.021	16.444	2	1	7	3
899	0	2	5	0.021	7	2	1	8	7
900	0	8	2	0.021	7	4	1	3	1
901	0	4	6	0.021	9.6	4	1	8	5
902	0	4	6	0.021	8.2	4	4	26	6
903	0	4	4	0.021	8	2	1	15	8
904	1	15	2	0.021	15.706	1	2	45	11
905	0	10	2	0.021	11.833	2	1	9	8
906	0	1	1	0.021	2	1	2	37	3
907	0	1	1	0.021	2	2	2	63	1
908	1	4	6	0.021	7.4	11	2	25	12
909	0	6	2	0.021	6.75	11	1	9	2
910	0	2	3	0.021	5	4	1	5	11
911	0	6	2	0.021	7.5	7	1	13	15
912	0	1	3	0.021	3.5	3	3	33	5
913	0	2	1	0.021	3	1	1	7	6
914	0	10	1	0.021	10.818	4	3	46	9
915	0	3	5	0.021	7	3	2	15	5
916	0	1	7	0.021	7.25	4	1	8	8
917	0	2	3	0.021	4.6	2	4	6	12
918	0	4	2	0.021	6	1	2	10	4
919	0	1	2	0.021	2.333	1	2	9	2
920	0	1	5	0.022	5.333	1	1	19	4
921	0	1	2	0.021	3	4	1	16	1
922	0	1	4	0.022	5	4	2	16	6
923	0	1	102	0.022	100.165	5	2	12	17
924	0	2	4	0.021	5.667	3	1	4	7
925	0	4	4	0.021	7	1	1	6	4
926	0	2	5	0.021	5.286	2	1	13	5
927	0	2	4	0.021	5	1	2	13	2
928	0	4	9	0.021	9.308	2	2	90	5
929	0	1	2	0.021	3	3	1	8	3
930	0	1	2	0.021	2.333	2	1	24	4
931	0	4	3	0.021	5.857	1	2	30	3
932	0	4	2	0.021	6	1	2	14	2
933	0	2	2	0.021	4	1	2	16	2
934	0	4	10	0.021	11	3	2	17	21
935	0	7	1	0.021	7.75	1	1	4	3
936	0	3	2	0.021	4.2	3	1	7	7
937	0	1	1	0.021	2	3	1	30	1
938	0	1	4	0.021	5	5	2	3	2
939	0	2	1	0.021	3	3	1	8	4
940	0	3	15	0.021	12.556	4	2	32	21
941	0	1	40	0.024	38.317	3	1	31	31
942	0	3	1	0.021	3.5	5	2	6	7
943	0	5	1	0.021	5	1	1	13	6
944	0	1	1	0.021	2	3	3	2	4
945	0	3	1	0.021	4	1	2	20	1
946	0	7	3	0.021	8.6	3	1	4	5
947	0	8	2	0.021	8.8	2	1	24	3
948	0	1	2	0.021	3	3	2	10	4
949	0	3	12	0.022	8.333	2	1	18	13
950	0	2	5	0.021	6.429	3	1	26	4
951	0	2	1	0.021	2.333	4	2	25	4
952	0	1	1	0.021	2	1	1	20	1
953	0	2	4	0.021	6	3	1	12	2
954	0	1	2	0.021	3	3	1	7	1
955	0	3	3	0.021	5.667	3	1	11	2
956	0	5	8	0.022	8.538	4	1	19	1
957	0	5	3	0.021	7	4	1	28	4
958	0	1	5	0.021	5.667	3	1	2	3
959	0	12	2	0.021	13.857	2	1	7	12
960	0	1	1	0.021	2	7	2	20	3
961	0	3	2	0.021	5	4	2	59	6
962	0	2	1	0.021	3	1	1	20	1
963	0	1	3	0.021	4	2	1	13	9
964	0	1	4	0.021	3.8	2	1	8	2
965	0	1	6	0.022	7	4	1	8	1
966	0	1	6	0.022	7	4	1	9	1
967	0	12	1	0.021	12.846	6	2	27	9
968	0	1	3	0.021	4	3	2	21	7
969	0	7	1	0.021	7.75	2	3	13	5
970	0	1	5	0.021	6	2	1	7	3
971	0	1	2	0.021	3	4	1	13	3
972	0	4	1	0.021	5	3	1	12	3
973	0	16	2	0.021	16.667	3	4	63	4
974	0	2	2	0.021	3	4	2	7	3
975	0	2	2	0.021	4	6	1	11	7
976	0	5	13	0.021	12.667	3	2	35	21
977	0	3	5	0.021	8	1	2	6	2
978	0	11	1	0.021	11.667	1	2	39	3
979	0	2	4	0.022	4.667	3	1	15	5
980	0	15	1	0.021	15.625	4	2	16	22
981	0	3	3	0.021	6	2	2	3	6
982	0	2	9	0.022	9	5	1	19	77
983	0	3	4	0.021	6.714	3	2	11	1
984	0	6	1	0.021	5.571	4	2	12	2
985	0	3	5	0.021	7.25	3	2	8	6
986	0	6	1	0.021	6.714	1	2	19	4
987	0	8	1	0.021	9	6	2	5	3
988	0	2	3	0.021	4.2	2	2	12	3
989	0	1	4	0.021	5	1	1	14	3
990	0	2	4	0.021	5.667	3	1	15	3
991	0	2	1	0.021	3	2	2	6	5
992	0	1	5	0.021	5.333	2	1	2	4
993	0	2	2	0.021	4	2	1	12	2
994	0	1	14	0.021	14.067	5	1	24	34
995	0	2	4	0.021	5	4	1	49	9
996	0	3	1	0.021	3.5	2	1	12	1
997	0	3	3	0.021	6	6	5	38	6
998	0	2	3	0.021	5	3	1	22	2
999	0	1	2	0.021	3	5	2	29	74
1000	0	1	1	0.021	2	2	2	10	2
1001	0	3	3	0.021	6	2	1	16	7
1002	0	1	9	0.022	8.6	1	1	18	6
1003	0	1	10	0.022	10.091	4	3	9	17
1004	0	1	2	0.021	2.333	2	2	19	2
1005	0	1	3	0.021	4	2	1	27	2
1006	0	8	1	0.021	8.778	2	3	48	17
1007	0	2	4	0.021	5	2	2	5	7
1008	0	2	2	0.021	4	2	1	16	12
1009	0	4	2	0.021	6	4	1	17	6
1010	0	1	9	0.021	10	7	2	10	39
1011	0	1	2	0.021	3	1	1	17	2
1012	0	3	3	0.021	5.333	3	1	15	7
1013	0	1	1	0.021	2	2	1	6	2
1014	0	2	2	0.021	2	1	2	7	2
1015	0	2	5	0.021	5.571	4	1	13	9
1016	0	10	1	0.021	10.091	4	1	12	14
1017	0	1	1	0.021	2	1	2	21	11
1018	0	1	6	0.022	5.857	2	2	17	2
1019	0	4	1	0.021	4.6	1	1	23	3
1020	0	6	2	0.021	6.25	1	1	27	20
1021	0	1	7	0.021	7.5	1	1	21	3
1022	0	2	4	0.021	6	1	1	7	2
1023	0	1	1	0.021	2	2	1	9	6
1024	0	1	1	0.021	2	2	1	16	6
1025	0	5	2	0.021	4.429	3	1	10	2
1026	0	1	2	0.021	2.333	3	1	19	26
1027	0	1	2	0.021	3	4	2	20	1
1028	0	1	4	0.021	5	1	2	12	1
1029	0	1	4	0.021	4.6	1	3	6	12
1030	0	1	2	0.021	3	2	1	9	1
1031	0	1	1	0.021	2	3	2	6	3
1032	0	1	3	0.021	4	3	2	6	4
1033	0	3	3	0.021	6	3	2	8	43
1034	0	4	2	0.021	6	4	1	7	3
1035	0	11	1	0.021	12	8	2	17	2
1036	0	1	2	0.021	3	3	1	4	7
1037	0	13	2	0.021	14.467	3	3	21	11
1038	0	2	1	0.021	2.333	4	2	18	12
1039	0	2	3	0.021	4.2	1	1	11	3
1040	0	3	2	0.021	3.8	3	1	4	5
1041	0	4	2	0.021	5	3	2	6	8
1042	0	2	5	0.021	7	4	2	29	18
1043	0	6	1	0.021	6.714	4	1	12	4
1044	0	18	1	0.021	18.368	3	2	60	4
1045	0	3	2	0.021	4.6	2	1	11	3
1046	0	5	1	0.021	5.667	1	1	5	3
1047	0	1	3	0.021	4	1	1	54	13
1048	0	4	1	0.021	4.6	2	2	14	5
1049	0	2	2	0.021	4	2	2	11	1
1050	0	3	2	0.021	4.6	2	1	51	2
1051	0	12	1	0.021	12.692	8	1	22	7
1052	0	1	1	0.021	2	3	2	8	4
1053	0	2	1	0.021	3	3	1	16	6
1054	0	1	1	0.021	2	1	1	10	3
1055	0	1	1	0.021	2	6	1	9	4
1056	0	3	5	0.021	8	2	1	30	28
1057	0	1	1	0.021	2	2	2	6	8
1058	0	3	2	0.021	4.2	1	1	1	3
1059	0	1	2	0.021	3	2	1	14	2
1060	1	23	1	0.021	22.5	1	2	8	2
1061	0	2	1	0.021	2.333	1	1	8	3
1062	0	10	1	0.021	10.273	2	1	20	1
1063	0	2	2	0.021	4	2	1	14	4
1064	0	1	2	0.021	3	3	2	10	5
1065	0	3	1	0.021	4	5	1	14	3
1066	0	2	4	0.021	6	2	2	22	4
1067	0	7	1	0.021	7.5	2	1	15	5
1068	0	3	2	0.021	5	3	1	19	2
1069	0	2	3	0.021	5	3	2	46	8
1070	0	8	1	0.021	8.778	5	1	8	5
1071	0	7	1	0.021	7.5	1	1	20	8
1072	0	5	1	0.021	6	3	2	8	8
1073	0	1	3	0.021	4	3	1	16	3
1074	0	1	2	0.021	3	2	1	21	8
1075	0	12	1	0.021	12.231	1	2	5	3
1076	0	3	1	0.021	4	2	1	24	3
1077	0	1	11	0.021	11.667	2	1	13	1
1078	0	1	4	0.021	3.8	2	1	20	11
1079	0	1	1	0.021	2	3	1	18	1
1080	0	1	4	0.021	5	1	2	169	6
1081	0	3	1	0.021	3.5	1	1	14	3
1082	0	2	1	0.021	3	3	3	8	5
1083	0	2	2	0.021	3.5	3	1	13	5
1084	0	2	2	0.021	4	2	1	12	4
1085	0	3	4	0.021	6.429	3	3	16	3
1086	0	2	9	0.022	8.818	7	1	20	77
1087	0	5	2	0.021	7	1	2	2	6
1088	0	1	2	0.021	3	1	2	9	6
1089	0	3	2	0.021	4.2	1	2	30	2
1090	0	2	1	0.021	3	1	2	15	3
1091	0	2	1	0.021	3	1	3	32	2
1092	0	2	4	0.021	5.333	1	1	20	8
1093	0	15	1	0.021	15.375	3	1	4	10
1094	0	1	22	0.022	20.478	5	1	18	34
1095	0	3	2	0.021	4.6	1	1	11	3
1096	0	1	1	0.021	2	7	3	47	7
1097	0	2	6	0.021	7.25	4	3	8	13
1098	0	1	3	0.021	4	6	2	31	11
1099	0	2	1	0.021	3	3	3	4	8
1100	0	5	2	0.021	4.714	5	5	15	4
1101	0	2	3	0.021	5	3	1	6	2
1102	0	1	1	0.021	2	2	1	6	1
1103	0	1	1	0.021	2	3	2	5	4
1104	0	5	1	0.021	5	1	1	5	7
1105	0	2	18	0.022	16.3	2	1	23	33
1106	0	4	1	0.021	4.6	1	1	8	5
1107	0	2	3	0.021	4.6	2	1	6	3
1108	0	4	3	0.021	5.286	3	5	1	7
1109	0	2	38	0.023	35.25	4	1	38	113
1110	0	1	1	0.021	2	3	2	30	10
1111	0	1	36	0.023	34.351	5	1	118	113
1112	0	1	1	0.021	2	4	6	19	2
1113	0	1	3	0.021	4	1	2	17	4
1114	0	2	1	0.021	3	4	2	32	2
1115	0	2	2	0.021	4	2	1	33	3
1116	0	3	1	0.021	4	3	1	17	2
1117	0	6	1	0.021	7	1	2	17	1
1118	0	4	1	0.021	5	1	2	7	3
1119	0	1	12	0.021	8.538	8	1	100	17
1120	0	1	4	0.021	5	4	1	14	6
1121	0	1	18	0.021	17.316	5	2	20	106
1122	0	1	2	0.021	3	1	1	2	2
1123	0	1	3	0.021	3.5	3	1	30	1
1124	0	1	20	0.023	19	5	1	47	15
1125	0	1	2	0.021	3	6	1	12	3
1126	0	1	17	0.021	16.222	5	2	17	106
1127	0	4	1	0.021	5	1	1	4	4
1128	0	16	1	0.021	16.882	1	5	8	3
1129	0	1	4	0.021	5	3	1	37	4
1130	0	1	4	0.021	4.2	4	2	49	2
1131	0	5	1	0.021	6	1	1	8	3
1132	0	1	5	0.021	6	4	2	14	2
1133	0	1	3	0.021	4	4	1	7	2
1134	0	4	1	0.021	4.6	2	1	12	5
1135	0	1	1	0.021	2	2	2	4	8
1136	0	4	2	0.021	6	7	2	17	7
1137	0	3	1	0.021	3	2	2	4	3
1138	0	3	2	0.021	3.4	2	2	1	9
1139	0	2	1	0.021	2.333	1	1	9	4
1140	0	1	2	0.021	3	1	1	5	3
1141	0	1	1	0.021	2	2	2	1	2
1142	0	2	18	0.021	15.8	4	2	51	9
1143	0	1	4	0.021	5	3	2	46	8
1144	0	1	7	0.021	8	1	3	10	2
1145	0	5	1	0.021	6	1	1	10	2
1146	0	2	3	0.021	5	6	2	20	4
1147	0	7	1	0.021	7.5	9	2	14	2
1148	0	1	1	0.021	2	1	1	7	4
1149	0	2	1	0.021	3	3	1	19	2
1150	0	1	6	0.021	5.857	4	1	4	6
1151	0	1	1	0.021	2	4	1	20	2
1152	0	2	8	0.021	9.4	7	1	35	88
1153	0	1	3	0.021	4	4	1	13	6
1154	0	2	1	0.021	3	2	1	41	3
1155	0	2	3	0.021	5	4	1	10	5
1156	0	1	4	0.021	4.6	3	1	4	5
1157	0	6	2	0.021	6.75	3	2	28	5
1158	0	3	1	0.021	4	1	2	17	2
1159	0	6	2	0.021	7	2	2	19	4
1160	0	1	2	0.021	3	3	1	13	1
1161	0	2	1	0.021	3	1	1	2	4
1162	0	1	5	0.021	6	2	2	9	6
1163	0	1	4	0.021	3.4	2	1	19	1
1164	0	3	2	0.021	4.6	3	1	9	9
1165	0	1	1	0.021	2	3	2	13	3
1166	0	1	6	0.021	5.857	5	1	16	16
1167	0	3	6	0.021	8.778	3	2	29	31
1168	0	2	3	0.021	5	2	1	34	9
1169	0	8	1	0.021	7.667	2	1	13	10
1170	0	1	1	0.021	2	2	1	8	2
1171	0	1	3	0.021	4	3	1	14	3
1172	0	1	2	0.021	2.333	2	1	45	3
1173	0	2	2	0.021	4	2	2	20	5
1174	0	1	3	0.021	4	5	1	16	4
1175	0	4	2	0.021	6	2	1	8	6
1176	0	4	2	0.021	5.333	4	1	13	7
1177	0	1	1	0.021	2	4	1	7	3
1178	0	1	2	0.021	3	2	1	16	3
1179	0	4	3	0.021	7	1	2	11	2
1180	0	8	1	0.021	9	1	2	21	2
1181	0	2	1	0.021	2.333	1	2	20	3
1182	0	3	2	0.021	5	2	1	35	5
1183	0	1	1	0.021	2	1	2	18	9
1184	0	1	4	0.021	4.2	2	1	1	4
1185	0	2	2	0.021	4	1	2	6	3
1186	0	1	1	0.021	2	1	3	8	5
1187	0	1	2	0.021	3	4	2	7	9
1188	0	1	2	0.021	3	2	1	15	1
1189	1	7	1	0.021	7.75	1	1	4	3
1190	0	3	1	0.021	4	4	1	6	7
1191	0	1	2	0.021	2.333	4	1	10	3
1192	0	2	2	0.021	4	1	2	21	5
1193	0	1	2	0.021	3	2	1	8	1
1194	0	1	1	0.021	2	3	1	6	6
1195	0	1	4	0.021	5	2	3	82	11
1196	0	1	11	0.021	8	2	1	18	5
1197	0	1	11	0.021	8	2	1	20	5
1198	0	3	9	0.021	8	2	4	29	5
1199	0	1	5	0.021	5.333	5	1	6	54
1200	0	1	2	0.021	3	3	1	10	7
1201	0	1	4	0.021	3.8	2	2	3	3
1202	0	3	12	0.021	11.667	8	1	9	17
1203	0	1	4	0.021	4.2	3	2	6	8
1204	0	11	1	0.021	11.333	3	4	19	4
1205	0	1	3	0.021	4	3	2	8	1
1206	1	4	2	0.021	5.333	2	3	23	3
1207	0	2	3	0.021	3.4	3	1	19	3
1208	0	2	1	0.021	3	2	1	11	3
1209	0	1	2	0.021	3	6	1	9	2
1210	0	2	2	0.021	3	1	3	7	1
1211	0	1	1	0.021	2	5	1	5	3
1212	0	1	1	0.021	2	4	1	1	3
1213	0	2	1	0.021	2.333	2	2	16	2
1214	0	3	5	0.021	7.5	2	4	91	16
1215	0	1	2	0.021	2.333	4	1	2	4
1216	0	1	7	0.021	8	1	1	18	4
1217	0	1	5	0.021	5.667	4	1	26	3
1218	0	2	1	0.021	3	1	2	5	2
1219	0	3	1	0.021	4	3	2	15	1
1220	0	1	3	0.021	4	1	1	37	4
1221	0	1	42	0.021	38.674	4	2	33	12
1222	0	3	2	0.021	5	1	1	5	4
1223	0	3	1	0.021	3.5	2	1	5	2
1224	0	1	4	0.021	5	3	1	12	4
1225	0	6	1	0.021	7	1	1	17	2
1226	1	8	2	0.021	7.4	2	5	29	326
1227	0	3	2	0.021	5	2	2	6	3
1228	0	2	2	0.021	4	3	2	13	5
1229	0	2	2	0.021	4	3	2	8	4
1230	0	1	1	0.021	2	4	3	7	5
1231	0	1	27	0.023	26.5	4	1	17	41
1232	0	2	5	0.021	5.571	2	1	4	8
1233	0	3	1	0.021	2.5	3	3	5	3
1234	0	5	1	0.021	5.667	3	1	24	2
1235	0	3	4	0.021	7	1	2	22	38
1236	0	1	8	0.021	7.222	5	2	9	58
1237	0	1	8	0.021	7.222	5	2	49	58
1238	0	1	16	0.021	13.471	8	1	15	11
1239	0	2	1	0.021	3	1	2	3	4
1240	0	1	9	0.022	9.2	3	1	11	7
1241	0	2	9	0.021	10.091	4	4	15	90
1242	0	5	2	0.021	6.143	4	2	12	2
1243	0	1	6	0.021	6.143	3	2	119	31
1244	0	1	2	0.021	2.333	2	1	24	1
1245	0	1	8	0.021	8.111	2	2	17	3
1246	0	1	7	0.021	7.5	3	1	7	4
1247	0	2	3	0.021	4.6	3	1	14	7
1248	0	2	1	0.021	3	5	1	6	2
1249	0	2	6	0.021	6.25	4	3	8	13
1250	0	1	10	0.021	9.364	6	1	4	8
1251	0	1	10	0.021	9.364	6	1	4	8
1252	0	1	11	0.022	10.5	1	1	14	11
1253	0	1	10	0.021	11	4	2	41	8
1254	1	1	1	0.021	2	2	1	6	4
1255	0	8	1	0.021	8.778	1	1	16	8
1256	0	1	2	0.021	3	1	1	7	4
1257	0	2	1	0.021	3	3	1	6	1
1258	0	2	1	0.021	2.333	3	1	4	4
1259	0	1	2	0.021	3	1	1	3	1
1260	0	1	1	0.021	2	4	1	8	1
1261	0	1	1	0.021	2	1	2	6	1
1262	0	1	1	0.021	2	1	1	5	5
1263	0	1	2	0.021	3	2	2	20	1
1264	0	1	1	0.021	2	4	2	13	4
1265	0	1	1	0.021	2	4	1	3	1
1266	0	2	3	0.021	3.4	4	3	11	9
1267	0	1	2	0.021	3	4	1	24	1
1268	0	2	1	0.021	3	5	1	42	4
1269	0	2	1	0.021	3	1	2	7	3
1270	0	1	8	0.021	7.889	2	1	22	7
1271	0	2	4	0.021	3.667	3	3	12	4
1272	0	1	20	0.022	17.19	7	1	52	57
1273	0	1	9	0.022	8.8	3	1	26	10
1274	0	5	6	0.021	8.818	4	1	18	13
1275	0	1	9	0.021	9.4	4	1	25	90
1276	1	1	9	0.021	9.4	4	2	23	90
1277	1	6	1	0.021	3.571	2	4	31	5
1278	0	1	4	0.021	5	4	2	31	7
1279	0	1	1	0.021	2	1	2	6	5
1280	0	8	2	0.021	6.8	3	2	4	7
1281	0	2	7	0.022	5.222	2	4	16	12
1282	0	2	1	0.021	3	1	1	6	2
1283	0	2	2	0.021	4	3	2	34	5
1284	0	2	3	0.021	5	3	3	14	3
1285	0	1	1	0.021	2	1	1	11	5
1286	0	1	3	0.021	4	4	1	6	7
1287	0	6	2	0.021	5.5	5	1	14	2
1288	0	1	4	0.021	5	3	2	56	6
1289	0	4	1	0.021	5	1	2	13	3
1290	0	1	3	0.021	3.5	1	2	3	2
1291	0	1	3	0.021	4	3	4	7	8
1292	0	1	3	0.021	4	1	2	7	2
1293	0	2	1	0.021	2.333	2	2	17	2
1294	0	1	2	0.022	3	1	1	29	5
1295	0	1	3	0.021	4	4	3	8	5
1296	0	1	11	0.023	10	1	1	17	1
1297	0	1	4	0.021	4.2	6	1	45	10
1298	0	1	10	0.023	10.091	2	1	14	9
1299	0	1	7	0.021	7.75	2	2	5	27
1300	0	7	1	0.021	7.25	2	2	20	1
1301	0	1	3	0.021	4	3	1	20	17
1302	0	2	2	0.021	4	1	1	5	2
1303	0	1	3	0.021	4	5	1	4	4
1304	0	6	1	0.021	5.857	2	4	5	3
1305	0	3	1	0.021	4	2	1	13	12
1306	0	4	1	0.021	5	3	1	21	2
1307	0	1	1	0.021	2	4	4	15	7
1308	0	2	1	0.021	3	3	2	16	4
1309	0	2	1	0.021	3	1	3	24	3
1310	0	1	1	0.021	2	3	1	20	3
1311	0	3	1	0.021	4	2	2	18	3
1312	0	1	2	0.021	3	3	1	8	5
1313	0	2	1	0.021	2.333	3	2	5	2
1314	0	2	1	0.021	2.333	3	2	6	36
1315	0	1	5	0.021	5.667	3	2	35	6
1316	0	7	1	0.021	7.75	2	1	8	10
1317	0	1	3	0.021	4	1	3	13	4
1318	0	1	4	0.021	5	6	1	13	7
1319	0	1	4	0.021	5	1	3	7	2
1320	0	2	1	0.021	3	5	2	14	7
1321	0	1	7	0.021	7.75	7	2	19	39
1322	0	2	29	0.024	24.419	1	2	51	8
1323	0	1	24	0.022	17.32	2	1	25	7
1324	0	1	4	0.021	4.6	3	2	16	5
1325	0	1	2	0.021	3	2	1	3	2
1326	0	2	1	0.021	2.333	4	1	15	3
1327	0	1	4	0.021	4.6	6	1	21	5
1328	0	1	1	0.021	2	4	2	6	4
1329	0	2	2	0.021	3.5	1	1	49	4
1330	0	2	1	0.021	3	7	2	6	4
1331	0	1	15	0.022	14.25	5	1	18	8
1332	0	3	10	0.021	8.692	3	1	33	21
1333	0	1	28	0.023	26.586	2	1	19	11
1334	0	1	3	0.021	4	5	1	24	6
1335	0	1	16	0.022	16.059	2	2	22	4
1336	0	4	2	0.021	5.667	4	3	12	13
1337	0	4	1	0.021	5	3	1	4	2
1338	0	1	7	0.022	7.5	2	2	21	3
1339	0	2	1	0.021	3	3	2	4	3
1340	0	1	8	0.022	8.556	4	1	21	11
1341	1	1	7	0.021	6.5	11	3	19	12
1342	0	2	1	0.021	3	2	2	5	3
1343	0	1	2	0.021	3	2	1	7	2
1344	0	4	2	0.021	6	4	1	8	5
1345	0	2	1	0.021	3	3	1	20	14
1346	0	1	2	0.021	2.333	4	2	7	3
1347	0	1	4	0.021	4.6	7	1	21	2
1348	0	2	1	0.021	3	3	2	10	3
1349	0	1	1	0.021	2	4	2	14	3
1350	0	1	1	0.021	2	1	2	15	1
1351	0	1	1	0.021	2	1	2	22	14
1352	0	1	1	0.021	2	3	1	29	2
1353	0	1	1	0.021	2	3	2	18	1
1354	0	1	2	0.021	3	1	4	66	10
1355	0	1	1	0.021	2	2	3	29	8
1356	0	1	1	0.021	2	2	5	20	3
1357	0	1	1	0.021	2	3	2	14	4
1358	0	3	2	0.021	5	3	2	14	1
1359	0	1	1	0.021	2	4	1	19	7
1360	0	4	11	0.021	9.533	4	1	3	10
1361	0	2	1	0.021	2.333	1	2	4	3
1362	0	1	11	0.021	9.833	4	2	81	114
1363	0	2	1	0.021	3	2	1	5	5
1364	0	1	3	0.021	3.5	1	2	7	2
1365	0	1	2	0.021	3	1	3	17	3
1366	0	1	7	0.021	8	10	1	20	9
1367	0	1	3	0.021	4	4	3	9	4
1368	0	1	2	0.021	3	1	2	11	4
1369	0	1	1	0.021	2	5	2	11	7
1370	0	2	3	0.021	3.8	2	1	1	3
1371	0	1	2	0.021	3	1	1	22	4
1372	0	3	2	0.021	5	3	2	27	4
1373	0	1	17	0.022	17.333	7	1	37	15
1374	0	1	3	0.021	4	2	1	10	6
1375	0	1	9	0.021	9.6	3	1	20	3
1376	0	1	1	0.021	2	2	2	5	3
1377	0	1	10	0.022	10.818	7	1	17	88
1378	0	1	2	0.021	2.333	9	2	2	3
1379	0	1	5	0.021	4.667	2	1	9	3
1380	0	2	1	0.021	3	1	2	6	10
1381	0	3	2	0.021	4.2	3	2	8	6
1382	0	1	3	0.021	3.5	6	4	31	3
1383	0	1	2	0.021	3	2	1	19	7
1384	0	3	2	0.021	3.8	2	1	5	2
1385	0	1	1	0.021	2	3	2	6	2
1386	0	1	1	0.021	2	1	1	20	3
1387	0	1	22	0.022	20.652	6	1	22	14
1388	0	1	10	0.021	8.636	1	2	48	37
1389	0	1	3	0.021	3	3	1	29	12
1390	0	1	8	0.021	8.333	2	1	25	3
1391	0	1	12	0.022	11.462	4	1	19	6
1392	0	5	1	0.021	5	1	1	17	12
1393	0	2	1	0.021	3	4	1	20	7
1394	0	1	8	0.021	8.333	4	1	76	11
1395	0	1	1	0.021	2	3	1	6	1
1396	0	1	4	0.021	3	6	2	8	9
1397	0	2	2	0.021	4	1	1	12	9
1398	0	1	10	0.022	8.636	6	1	20	11
1399	0	2	2	0.021	4	1	2	13	4
1400	0	1	2	0.021	3	2	2	7	8
1401	0	1	2	0.021	3	3	3	2	3
1402	0	2	2	0.021	2.5	5	1	47	140
1403	0	1	2	0.021	3	13	2	17	25
1404	0	1	2	0.021	2.333	4	1	18	1
1405	0	1	1	0.021	2	1	1	5	5
1406	0	1	6	0.021	5.857	1	1	14	20
1407	0	2	2	0.021	3	3	2	13	9
1408	0	1	1	0.021	2	4	1	15	5
1409	0	1	1	0.021	2	1	2	17	6
1410	0	1	3	0.021	4	2	1	18	2
1411	0	1	1	0.021	2	1	1	7	3
1412	0	1	3	0.021	4	2	1	11	1
1413	0	1	4	0.021	5	1	4	5	9
1414	0	1	3	0.021	4	1	2	8	4
1415	0	1	1	0.021	2	2	2	2	5
1416	0	1	2	0.021	3	1	1	4	3
1417	0	2	2	0.021	3	2	2	25	3
1418	0	1	1	0.021	2	1	1	1	2
1419	0	1	1	0.021	2	3	2	6	3
1420	0	3	1	0.021	4	1	1	5	2
1421	0	4	2	0.021	4.333	1	1	4	14
1422	0	1	13	0.021	12.286	5	1	22	2
1423	0	1	9	0.021	8.8	3	1	23	34
1424	0	2	2	0.021	3.5	4	2	27	2
1425	0	1	4	0.021	3.4	3	1	10	6
1426	0	1	5	0.021	4.667	3	1	24	7
1427	0	1	4	0.021	4.6	6	1	36	18
1428	0	5	1	0.021	5.333	10	1	15	6
1429	0	3	1	0.021	4	3	2	38	4
1430	0	1	10	0.022	10.818	6	1	16	19
1431	0	1	4	0.021	5	3	3	21	7
1432	0	1	10	0.022	8.818	2	1	42	5
1433	0	1	2	0.021	3	5	1	20	6
1434	0	1	7	0.021	7.75	3	1	28	5
1435	0	1	10	0.022	9.909	4	2	13	2
1436	0	1	2	0.021	3	3	2	9	5
1437	0	2	1	0.021	3	3	2	25	14
1438	0	4	2	0.021	4.667	4	3	12	13
1439	0	5	1	0.021	6	2	1	10	3
1440	1	2	2	0.021	3.5	1	3	19	23
1441	0	1	8	0.021	8.333	4	1	6	4
1442	0	4	1	0.021	5	1	1	3	8
1443	0	2	2	0.021	3.5	3	2	19	5
1444	0	1	9	0.021	9.6	2	1	15	6
1445	0	1	9	0.022	9	4	2	17	2
1446	0	2	13	0.021	11.133	6	2	39	16
1447	0	1	8	0.022	7.889	4	1	35	4
1448	0	1	2	0.021	3	2	1	16	4
1449	0	1	1	0.021	2	1	1	17	6
1450	0	1	2	0.021	2.333	1	1	14	2
1451	0	1	1	0.021	2	1	1	46	4
1452	0	1	4	0.021	4.2	4	1	12	7
1453	0	1	1	0.021	2	2	2	4	4
1454	0	1	3	0.021	3.5	1	1	11	3
1455	0	3	1	0.021	4	2	4	9	1
1456	0	3	1	0.021	4	3	1	15	1
1457	0	1	1	0.021	2	2	1	5	5
1458	0	4	1	0.021	3.4	5	1	19	2
1459	0	3	1	0.021	3.5	2	1	84	4
1460	0	3	1	0.021	4	3	3	5	5
1461	0	1	1	0.021	2	2	3	17	4
1462	0	1	3	0.021	4	1	3	16	9
1463	0	1	1	0.021	2	3	1	19	4
1464	0	6	1	0.021	5.571	1	3	14	12
1465	0	1	3	0.021	3	1	2	20	2
1466	0	2	1	0.021	2.333	1	1	8	14
1467	0	1	19	0.022	17.4	2	1	25	9
1468	0	1	11	0.022	10.167	3	1	40	9
1469	0	1	19	0.022	17.5	1	2	14	7
1470	0	1	6	0.021	6.714	1	2	19	5
1471	0	1	1	0.021	2	1	2	4	4
1472	0	1	3	0.021	3.5	5	2	13	17
1473	0	3	1	0.021	4	2	2	20	3
1474	0	2	1	0.021	2.333	3	1	8	3
1475	0	5	2	0.021	4.714	3	1	42	11
1476	0	1	3	0.021	3.5	1	1	8	4
1477	0	1	5	0.021	5.667	2	2	14	27
1478	0	1	21	0.022	18.364	3	1	18	8
1479	0	1	7	0.021	7	2	1	28	3
1480	0	2	3	0.021	3.8	3	3	16	9
1481	0	1	4	0.021	4.6	4	1	10	1
1482	0	1	20	0.022	18.524	6	1	18	7
1483	0	1	5	0.021	5.333	1	3	5	5
1484	0	2	1	0.021	3	9	4	19	30
1485	0	2	1	0.021	2.333	2	2	10	5
1486	0	1	2	0.021	3	4	1	10	7
1487	0	1	1	0.021	2	1	2	2	3
1488	0	1	1	0.021	2	3	1	17	2
1489	0	1	1	0.021	2	6	1	20	3
1490	0	2	1	0.021	3	2	1	4	6
1491	0	1	1	0.021	2	2	5	12	5
1492	0	1	1	0.021	2	3	5	40	3
1493	0	2	1	0.021	3	4	1	10	4
1494	0	3	1	0.021	3.5	1	1	44	10
1495	0	3	1	0.021	4	2	3	14	4
1496	0	4	1	0.021	4.6	2	1	8	4
1497	0	3	1	0.021	3	2	3	21	5
1498	1	2	1	0.021	3	6	3	14	2
1499	0	1	1	0.021	2	3	1	14	2
1500	0	1	2	0.021	3	4	2	26	1
1501	0	1	2	0.021	3	2	1	13	33
1502	0	2	1	0.021	3	1	3	16	2
1503	0	1	1	0.021	2	3	1	20	3
1504	0	1	1	0.021	2	1	3	14	4
1505	0	2	1	0.021	3	6	1	39	8
1506	0	2	1	0.021	2.333	2	1	6	4
1507	0	1	1	0.021	2	1	1	27	2
1508	0	2	1	0.021	3	3	7	15	2
1509	0	3	1	0.021	3.5	4	1	6	1
1510	0	1	4	0.021	4.2	4	2	29	10
1511	0	1	4	0.022	3.8	3	1	16	18
1512	0	1	2	0.021	3	5	4	20	5
1513	0	2	1	0.021	3	3	2	4	7
1514	0	2	1	0.021	3	1	2	12	2
1515	0	3	1	0.021	3.5	2	2	15	4
1516	0	1	1	0.021	2	1	1	6	1
1517	0	1	1	0.021	2	5	4	12	140
1518	0	1	4	0.022	3.8	7	1	32	18
1519	0	1	5	0.021	4.333	6	3	16	60
1520	0	1	1	0.021	2	3	1	7	2
1521	0	1	1	0.021	2	3	4	21	4
1522	0	1	1	0.021	2	1	1	4	3
1523	0	1	4	0.022	3.8	3	1	30	4
1524	0	1	3	0.021	4	3	1	21	8
1525	0	1	16	0.021	14.412	1	1	19	8
1526	0	1	2	0.021	3	2	1	12	12
1527	0	1	5	0.022	5	3	1	16	8
1528	0	1	1	0.021	2	3	2	15	15
1529	0	1	2	0.021	1.667	1	2	16	12
1530	0	2	1	0.021	2.333	3	2	16	2
1531	0	1	4	0.021	4.2	1	2	7	3
1532	0	1	3	0.021	3	5	4	19	5
1533	0	1	4	0.021	4.6	3	2	18	8
1534	0	1	3	0.021	2.5	3	1	24	4
1535	0	1	2	0.021	3	2	1	27	4
1536	0	2	2	0.021	3	2	1	30	14
1537	0	1	4	0.021	3.8	2	3	5	2
1538	0	1	3	0.021	4	1	2	9	7
1539	0	1	2	0.021	2.333	2	1	13	18
1540	0	1	5	0.021	4.667	1	2	5	10
1541	0	1	16	0.022	12.529	1	1	46	9
1542	0	1	1	0.021	2	4	1	7	2
1543	0	2	1	0.021	2.333	4	1	2	4
1544	0	1	2	0.021	2.333	4	2	11	6
1545	0	1	1	0.021	2	7	4	18	4
1546	0	1	1	0.021	2	1	4	25	9
1547	0	1	1	0.021	2	5	2	9	7
1548	0	1	1	0.021	2	5	4	4	5
1549	0	1	1	0.021	2	4	1	33	7
1550	0	1	2	0.021	2.333	2	1	2	2
1551	0	1	2	0.021	2.333	4	1	11	2
1552	0	2	1	0.021	2.333	5	1	20	13
1553	0	1	1	0.021	2	2	3	14	6
1554	0	1	1	0.021	2	4	2	12	5
1555	0	1	1	0.021	2	3	1	30	4
1556	0	3	1	0.021	3	2	1	34	1
1557	0	1	1	0.021	2	7	1	42	12
1558	0	1	2	0.021	2.333	4	1	22	4
1559	0	1	1	0.021	2	1	3	131	38
1560	0	1	1	0.021	2	1	2	3	4
1561	0	1	1	0.021	2	1	1	6	1
1562	0	1	1	0.021	2	1	1	17	7
1563	0	1	1	0.021	2	2	1	13	4
1564	0	1	1	0.021	2	3	1	17	2
1565	0	1	1	0.021	2	3	1	39	1
1566	0	1	1	0.021	2	4	1	14	2
1567	0	1	1	0.021	2	1	1	9	8
1568	0	1	2	0.021	2.333	4	4	18	5
1569	0	1	1	0.021	2	1	1	10	6
1570	0	1	1	0.021	2	4	1	11	3
1571	0	1	1	0.021	2	6	3	5	2
1572	0	1	1	0.021	2	3	1	12	3
1573	0	1	1	0.021	2	4	1	3	4
1574	0	1	1	0.021	2	1	1	12	2
1575	0	2	2	0.021	2.5	4	1	4	6
1576	0	1	1	0.021	2	5	2	3	4
1577	0	2	2	0.021	2.5	3	4	5	5
1578	0	1	1	0.021	2	1	1	8	10
1579	0	1	1	0.021	2	1	1	8	1
1580	0	1	1	0.021	2	1	3	17	2
1581	0	1	1	0.021	2	3	4	8	6
1582	0	1	1	0.021	2	4	1	6	5
1583	0	1	4	0.021	4.2	1	1	6	4
1584	0	2	2	0.021	3	4	1	3	13
1585	0	1	7	0.021	7.25	2	1	13	37
1586	0	1	3	0.022	3.5	2	1	7	2
1587	0	1	1	0.021	2	2	1	16	6
1588	0	1	1	0.021	2	4	1	26	2
1589	0	1	3	0.021	3.5	2	2	19	4
1590	0	1	5	0.022	3.667	2	2	7	11
1591	0	2	4	0.022	3.667	2	2	63	11
1592	0	1	1	0.021	2	7	2	14	2
1593	0	1	2	0.021	2.333	1	2	14	3
1594	0	1	2	0.021	1.667	1	2	6	4
1595	0	1	4	0.021	3.8	4	2	51	13
1596	0	1	1	0.021	2	5	3	23	51
1597	0	1	1	0.021	2	3	1	17	23
1598	0	2	3	0.021	3	3	3	3	19
1599	0	1	1	0.021	2	1	1	22	2
1600	0	1	1	0.021	2	1	1	22	2
1601	0	1	2	0.021	1.667	6	4	22	6
1602	0	1	2	0.021	1.667	5	4	32	51
1603	0	1	2	0.021	2.333	1	2	18	4
1604	0	0	8	0.021	8	1	1	4	3
1605	0	0	4	0.022	4	2	1	17	3
1606	0	0	0	0.021	0	3	3	6	6
1607	0	0	2	0.021	2	4	2	92	74
1608	0	0	0	0.021	0	4	1	9	1
1609	0	2	0	0.021	2	1	2	11	4
1610	0	0	0	0.021	0	1	1	1	1
1611	0	0	7	0.021	5	7	2	37	10
1612	0	1	0	0.021	1	2	3	4	5
1613	0	0	0	0.021	0	5	2	20	1
1614	0	16	0	0.021	15.625	3	1	33	5
1615	0	1	2	0.022	1	3	1	20	4
1616	0	1	0	0.021	1	3	2	15	2
1617	0	13	0	0.021	12.846	1	2	6	4
1618	0	0	1	0.021	1	3	2	6	7
1619	0	0	0	0.021	0	2	1	11	1
1620	0	1	1	0.021	1	4	1	15	5
1621	0	1	0	0.021	1	3	5	4	4
1622	0	0	2	0.021	2	2	3	30	5
1623	0	0	1	0.021	1	2	1	4	4
1624	0	0	16	0.021	15	5	4	23	34
1625	0	0	8	0.022	6.75	7	2	30	38
1626	0	7	0	0.021	5.857	3	3	9	1
1627	0	0	1	0.021	1	8	1	23	6
1628	0	0	3	0.021	1.667	5	1	1	28
1629	0	0	0	0.021	0	2	2	8	7
1630	0	1	8	0.021	6.778	4	1	14	1
1631	0	0	2	0.021	2	6	2	14	5
1632	0	0	14	0.021	13.286	2	1	5	30
1633	0	0	2	0.021	2	4	2	10	1
1634	0	1	0	0.021	1	3	2	11	6
1635	0	0	1	0.021	1	3	1	9	3
1636	0	0	0	0.021	0	1	2	7	1
1637	0	0	14	0.021	13.286	3	2	9	28
1638	0	0	0	0.021	0	2	1	13	5
1639	0	0	5	0.022	4.6	2	1	12	7
1640	0	0	0	0.021	0	1	2	17	5
1641	0	8	0	0.021	6.75	4	1	7	2
1642	0	0	0	0.021	0	1	1	8	3
1643	0	0	1	0.021	1	3	2	6	6
1644	0	0	0	0.021	0	5	1	10	41
1645	0	1	0	0.021	1	3	3	51	11
1646	0	0	0	0.021	0	5	1	7	2
1647	0	0	0	0.021	0	2	2	20	1
1648	0	4	0	0.021	3.5	5	1	15	1
1649	0	0	0	0.021	0	2	2	2	2
1650	0	0	0	0.021	0	1	1	7	4
1651	0	3	0	0.021	3	1	1	10	2
1652	0	0	1	0.021	1	3	1	4	1
1653	0	0	4	0.021	3.5	1	1	10	8
1654	0	0	0	0.021	0	2	1	45	1
1655	0	0	1	0.021	1	3	1	8	10
1656	0	1	0	0.021	1	2	1	9	5
1657	0	4	0	0.021	4	1	1	4	4
1658	0	1	0	0.021	1	2	1	19	1
1659	0	0	2	0.021	2	6	3	17	20
1660	0	1	0	0.021	1	5	2	6	8
1661	0	0	0	0.021	0	3	1	21	1
1662	0	0	0	0.021	0	3	1	16	9
1663	0	0	0	0.021	0	1	1	7	6
1664	0	8	0	0.021	6.75	1	2	2	7
1665	0	0	0	0.021	0	2	3	18	1
1666	0	0	1	0.021	1	2	2	11	7
1667	0	1	0	0.021	1	2	2	3	1
1668	0	0	0	0.021	0	2	1	17	1
1669	0	0	0	0.021	0	1	1	69	1
1670	0	0	2	0.021	2	6	2	5	13
1671	0	0	0	0.021	0	2	2	34	13
1672	0	0	2	0.021	2	1	3	3	3
1673	0	0	0	0.021	0	2	2	1	1
1674	0	1	0	0.021	1	3	1	44	9
1675	0	0	3	0.022	3	4	1	5	4
1676	0	0	0	0.021	0	3	2	23	7
1677	0	2	0	0.021	2	1	1	6	4
1678	0	5	0	0.021	5	3	1	2	4
1679	0	0	3	0.021	3	6	3	12	6
1680	0	1	0	0.021	1	2	1	7	5
1681	0	0	0	0.021	0	1	2	18	1
1682	0	0	0	0.021	0	2	3	28	6
1683	0	0	0	0.021	0	1	1	30	1
1684	0	1	0	0.021	1	2	1	13	1
1685	0	0	0	0.021	0	2	2	14	1
1686	0	0	292	0.028	288.514	5	1	18	1
1687	0	0	0	0.021	0	2	1	4	1
1688	0	1	0	0.021	1	2	2	11	3
1689	1	0	6	0.021	5.333	3	1	20	1
1690	0	1	0	0.021	1	2	2	3	3
1691	0	3	0	0.021	3	4	3	3	21
1692	0	0	0	0.021	0	2	1	11	1
1693	0	0	1	0.021	1	2	3	16	6
1694	0	51	0	0.021	46.451	5	2	10	3
1695	0	2	0	0.021	2	1	2	7	9
1696	0	0	0	0.021	0	3	2	20	4
1697	0	0	1	0.021	1	2	1	9	2
1698	0	2	0	0.021	1	3	2	35	10
1699	0	0	0	0.021	0	1	2	8	10
1700	0	6	0	0.021	5	1	2	10	2
1701	0	2	0	0.021	2	1	4	5	1
1702	0	0	0	0.021	0	4	2	59	1
1703	0	0	28	0.022	26.5	2	2	57	34
1704	0	2	0	0.021	2	1	1	15	1
1705	0	0	0	0.021	0	4	3	15	11
1706	0	0	0	0.021	0	4	3	18	5
1707	0	0	2	0.021	2	3	1	7	1
1708	0	0	0	0.021	0	2	2	68	8
1709	0	0	0	0.021	0	1	1	4	1
1710	0	0	5	0.021	5	1	1	10	1
1711	0	0	0	0.021	0	4	2	100	5
1712	0	0	0	0.021	0	1	1	30	7
1713	0	0	11	0.022	11	8	2	13	13
1714	0	0	4	0.021	4	1	2	9	1
1715	0	1	0	0.021	1	4	1	19	7
1716	0	0	3	0.021	2.333	1	6	13	159
1717	0	1	0	0.021	1	3	1	33	3
1718	0	1	0	0.021	1	1	1	8	1
1719	0	0	0	0.021	0	2	1	12	4
1720	0	1	3	0.021	2.5	1	1	27	5
1721	0	0	3	0.021	2.333	2	3	42	326
1722	1	0	0	0.021	0	3	2	28	1
1723	0	0	0	0.021	0	5	1	33	11
1724	0	1	0	0.021	1	3	2	11	6
1725	0	0	0	0.021	0	1	2	5	5
1726	0	0	0	0.021	0	6	3	19	2
1727	0	1	0	0.021	1	2	2	32	1
1728	0	0	1	0.021	1	3	1	9	1
1729	0	0	0	0.021	0	3	3	17	11
1730	0	2	0	0.021	2	1	2	14	1
1731	0	1	0	0.021	1	2	1	19	1
1732	0	0	6	0.021	6	2	1	22	9
1733	0	0	0	0.021	0	4	1	20	1
1734	0	0	20	0.022	16.7	5	2	22	8
1735	0	0	0	0.021	0	2	2	25	14
1736	0	1	0	0.021	1	8	2	16	13
1737	0	0	0	0.021	0	2	1	8	4
1738	0	0	0	0.021	0	1	1	13	4
1739	0	1	0	0.021	1	1	1	9	6
1740	0	0	4	0.021	4	2	2	20	9
1741	0	1	0	0.021	1	1	1	3	1
1742	0	0	1	0.021	1	1	1	13	1
1743	0	0	2	0.021	2	5	2	42	9
1744	0	0	0	0.021	0	1	2	19	26
1745	0	19	0	0.021	18.789	4	1	4	1
1746	0	1	0	0.021	1	4	1	2	5
1747	0	7	0	0.021	6.714	1	1	10	2
1748	0	0	2	0.021	2	5	3	6	4
1749	0	5	0	0.021	5	2	1	4	5
1750	0	0	0	0.021	0	1	2	9	1
1751	0	0	1	0.021	1	2	1	4	1
1752	0	0	7	0.021	6.143	6	5	22	1
1753	0	0	0	0.021	0	2	2	7	3
1754	0	0	17	0.022	16.412	3	1	38	8
1755	0	0	0	0.021	0	1	3	19	6
1756	0	1	0	0.021	1	4	1	33	5
1757	0	2	0	0.021	2	3	2	16	1
1758	0	0	0	0.021	0	3	1	1	1
1759	0	1	0	0.021	1	1	2	8	2
1760	0	0	2	0.021	2	1	2	22	2
1761	0	1	0	0.021	1	1	3	13	1
1762	0	1	0	0.021	1	5	2	31	1
1763	0	20	0	0.021	18.2	3	1	38	12
1764	0	0	10	0.021	6.8	1	1	20	5
1765	0	0	0	0.021	0	11	3	7	3
1766	0	0	2	0.021	2	3	2	3	11
1767	0	18	0	0.021	17.889	2	2	9	8
1768	0	1	0	0.021	1	2	1	6	1
1769	0	0	0	0.021	0	1	2	20	1
1770	0	0	5	0.022	3.8	6	1	12	6
1771	0	0	30	0.022	26.267	1	1	17	5
1772	0	0	12	0.021	12	3	1	11	7
1773	0	0	0	0.021	0	1	1	8	1
1774	0	0	0	0.021	0	2	1	8	5
1775	0	15	0	0.021	13.4	2	1	23	4
1776	0	0	3	0.022	3	3	1	20	1
1777	0	1	1	0.021	1	3	1	29	2
1778	0	9	0	0.021	9	1	2	6	5
1779	0	0	2	0.021	2	2	1	13	4
1780	0	5	0	0.021	5	3	4	43	5
1781	0	0	1	0.021	1	4	2	10	2
1782	0	3	0	0.021	3	1	2	7	10
1783	0	3	0	0.021	1.667	3	4	2	3
1784	0	0	0	0.021	0	4	2	17	5
1785	0	3	0	0.021	3	3	1	13	1
1786	0	0	28	0.022	26.5	2	1	78	58
1787	0	0	2	0.021	2	6	1	22	8
1788	0	0	0	0.021	0	1	1	10	4
1789	0	2	1	0.021	1.667	1	1	66	1
1790	0	1	0	0.021	1	4	1	7	2
1791	0	0	3	0.021	3	1	1	20	1
1792	0	0	1	0.021	1	2	1	10	6
1793	0	5	0	0.021	4.6	2	4	40	5
1794	0	0	0	0.021	0	4	1	2	4
1795	0	3	0	0.021	3	1	1	23	1
1796	0	0	20	0.021	17.5	5	4	11	34
1797	0	0	5	0.021	5	3	1	7	1
1798	0	0	1	0.021	1	2	3	17	5
1799	0	0	0	0.021	0	1	2	15	4
1800	0	0	1	0.021	1	1	1	5	4
1801	0	0	21	0.021	18.524	5	1	6	13
1802	0	0	0	0.021	0	4	1	7	2
1803	0	8	0	0.021	7.5	1	1	6	1
1804	0	0	0	0.021	0	3	1	4	1
1805	0	0	7	0.022	7	3	3	12	8
1806	0	3	0	0.021	3	1	2	5	5
1807	0	1	0	0.021	1	5	3	35	54
1808	0	0	2	0.021	2	2	1	10	5
1809	0	0	2	0.021	2	4	1	30	10
1810	0	0	4	0.021	4	1	5	56	7
1811	0	0	1	0.021	1	2	1	3	9
1812	0	15	0	0.021	14.467	1	1	17	6
1813	0	1	0	0.021	1	7	1	2	7
1814	0	0	3	0.021	3	2	4	29	1
1815	0	0	0	0.021	0	1	1	7	1
1816	0	0	1	0.021	1	1	2	9	5
1817	0	1	0	0.021	1	1	2	9	3
1818	0	0	0	0.021	0	4	2	32	5
1819	0	0	1	0.021	1	4	1	16	5
1820	0	21	0	0.021	20.143	6	1	12	11
1821	0	0	5	0.021	4.6	1	1	10	8
1822	0	1	0	0.021	1	1	1	7	1
1823	0	0	0	0.021	0	2	2	10	1
1824	0	0	1	0.021	1	4	2	11	21
1825	0	0	0	0.021	0	3	1	7	2
1826	0	5	0	0.021	4.6	2	1	4	2
1827	0	3	0	0.021	3	2	2	6	13
1828	0	0	2	0.021	2	3	1	32	1
1829	0	1	0	0.021	1	6	1	7	5
1830	0	3	0	0.021	2.333	3	2	37	9
1831	0	0	0	0.021	0	2	1	10	1
1832	0	0	0	0.021	0	2	1	6	1
1833	0	0	1	0.021	1	2	2	13	1
1834	0	2	0	0.021	2	2	2	8	2
1835	0	0	0	0.021	0	1	2	5	4
1836	0	0	0	0.021	0	1	1	7	2
1837	0	0	0	0.021	0	1	1	34	5
1838	0	0	9	0.022	9	5	1	10	4
1839	0	0	0	0.021	0	1	2	3	1
1840	0	1	0	0.021	1	2	1	2	1
1841	0	0	0	0.021	0	3	1	18	14
1842	0	0	0	0.021	0	2	2	2	5
1843	0	1	0	0.021	1	1	1	5	2
1844	0	5	0	0.021	4.6	5	3	26	22
1845	0	2	0	0.021	2	2	2	17	9
1846	0	0	0	0.021	0	1	1	8	8
1847	0	0	3	0.021	3	2	1	10	10
1848	0	0	0	0.021	0	3	2	18	5
1849	0	0	0	0.021	0	2	1	29	15
1850	0	0	0	0.021	0	1	2	28	1
1851	0	0	8	0.022	7.5	8	1	23	7
1852	0	3	0	0.021	3	2	1	7	3
1853	0	0	0	0.021	0	2	1	21	15
1854	0	0	0	0.021	0	2	1	22	1
1855	0	0	0	0.021	0	1	1	3	4
1856	0	0	2	0.021	1	3	1	6	2
1857	0	3	0	0.021	3	3	1	15	4
1858	0	5	0	0.021	4.6	3	1	20	2
1859	0	0	0	0.021	0	2	2	6	2
1860	0	2	0	0.021	2	1	1	14	9
1861	0	0	1	0.021	1	2	1	15	6
1862	0	0	0	0.021	0	1	1	4	6
1863	0	0	1	0.021	1	1	6	24	4
1864	0	2	0	0.021	2	5	2	25	2
1865	0	0	1	0.021	1	3	1	27	3
1866	0	0	0	0.021	0	15	7	44	227
1867	0	2	0	0.021	2	2	1	3	6
1868	0	0	4	0.021	4	4	1	11	1
1869	0	0	0	0.021	0	2	1	21	1
1870	0	0	0	0.021	0	1	1	35	2
1871	0	5	0	0.021	4.6	5	1	22	1
1872	0	0	0	0.021	0	4	1	13	3
1873	0	1	2	0.021	1.667	2	1	74	1
1874	0	0	0	0.021	0	2	1	66	4
1875	0	6	0	0.021	5.667	6	1	10	5
1876	0	2	0	0.021	1	6	1	23	13
1877	0	0	3	0.021	1.667	9	1	18	59
1878	0	0	0	0.021	0	5	1	10	3
1879	0	2	0	0.021	2	1	1	8	4
1880	0	1	0	0.021	1	1	1	17	6
1881	0	0	0	0.021	0	2	1	7	2
1882	0	0	6	0.023	5.667	4	1	33	9
1883	0	0	0	0.021	0	3	2	11	1
1884	0	9	0	0.021	7.222	1	2	6	12
1885	0	0	2	0.021	2	4	1	7	10
1886	0	4	0	0.021	4	10	3	24	8
1887	0	0	1	0.021	1	4	1	14	5
1888	0	0	0	0.021	0	4	2	20	3
1889	0	3	0	0.021	3	1	2	10	2
1890	0	1	0	0.021	1	1	1	16	4
1891	0	1	0	0.021	1	3	1	5	1
1892	0	0	0	0.021	0	2	1	10	1
1893	0	1	0	0.021	1	1	1	3	4
1894	0	0	1	0.021	1	3	1	4	2
1895	0	0	4	0.021	4	2	3	18	27
1896	0	0	1	0.021	1	1	1	10	2
1897	0	0	0	0.021	0	4	5	4	49
1898	0	0	1	0.021	1	3	1	9	15
1899	0	0	3	0.021	3	3	2	41	5
1900	0	0	2	0.021	2	1	1	2	1
1901	0	2	0	0.021	2	1	1	11	3
1902	0	0	3	0.021	3	1	1	3	2
1903	0	5	0	0.021	4.6	7	2	4	4
1904	0	0	1	0.021	1	3	1	6	5
1905	0	2	0	0.021	2	1	2	23	2
1906	0	0	1	0.021	1	5	1	27	4
1907	0	1	0	0.021	1	1	2	1	1
1908	0	0	0	0.021	0	1	1	8	2
1909	0	0	0	0.021	0	1	2	1	1
1910	0	0	8	0.021	7.75	1	1	14	2
1911	0	1	0	0.021	1	9	3	33	6
1912	0	0	8	0.022	8	5	1	16	3
1913	0	0	2	0.021	1	2	1	14	5
1914	0	0	6	0.021	5	2	1	25	4
1915	0	0	0	0.021	0	2	1	8	2
1916	0	0	3	0.021	2.333	9	1	18	13
1917	0	0	3	0.021	3	1	2	6	4
1918	0	1	0	0.021	1	2	2	5	5
1919	0	0	0	0.021	0	1	1	2	2
1920	0	0	0	0.021	0	1	2	8	2
1921	0	5	0	0.021	5	3	1	33	3
1922	0	8	0	0.021	8	2	1	10	6
1923	0	6	0	0.021	5	3	3	9	5
1924	0	0	0	0.021	0	6	1	16	2
1925	0	3	0	0.021	3	1	1	13	1
1926	0	0	5	0.021	3.4	2	2	5	3
1927	0	4	0	0.021	4	2	1	8	3
1928	0	0	0	0.021	0	1	2	13	3
1929	0	14	0	0.021	12.714	3	1	19	6
1930	0	0	0	0.021	0	3	1	20	2
1931	0	0	1	0.021	1	6	2	9	46
1932	0	1	0	0.021	1	2	2	15	5
1933	0	2	0	0.021	2	2	1	19	2
1934	0	4	0	0.021	3	3	2	6	6
1935	0	0	0	0.021	0	2	2	13	6
1936	0	0	1	0.021	1	3	1	7	2
1937	0	5	0	0.021	5	7	1	52	4
1938	0	1	0	0.021	1	4	2	20	1
1939	0	52	0	0.021	50.269	3	1	8	7
1940	0	2	0	0.021	2	1	2	21	6
1941	0	0	1	0.021	1	1	1	12	5
1942	0	1	1	0.021	1	2	1	1	2
1943	0	7	0	0.021	6.714	1	1	2	1
1944	0	0	0	0.021	0	1	1	19	2
1945	0	0	10	0.021	9.8	4	2	28	3
1946	0	0	3	0.021	1.667	6	4	18	3
1947	0	5	0	0.021	5	3	1	2	2
1948	0	1	0	0.021	1	9	1	8	1
1949	0	2	0	0.021	2	2	1	5	6
1950	0	0	1	0.021	1	8	1	18	2
1951	0	0	0	0.021	0	4	1	5	3
1952	0	0	0	0.021	0	1	1	20	1
1953	0	0	1	0.021	1	2	1	3	3
1954	0	8	0	0.021	6.5	2	2	10	1
1955	0	3	0	0.021	3	3	1	14	4
1956	0	0	1	0.021	1	1	2	3	11
1957	0	3	0	0.021	3	2	2	15	7
1958	0	7	0	0.021	6.714	1	2	12	3
1959	0	0	0	0.021	0	1	2	20	8
1960	0	6	0	0.021	6	3	2	12	4
1961	0	0	0	0.021	0	2	2	9	4
1962	0	5	0	0.021	5	2	1	19	4
1963	0	0	0	0.021	0	1	1	8	1
1964	0	0	0	0.021	0	1	2	9	1
1965	0	2	0	0.021	2	2	1	52	1
1966	0	2	0	0.021	1	2	1	2	7
1967	0	0	9	0.022	9	9	1	32	7
1968	0	6	0	0.021	4.667	2	1	15	1
1969	0	0	0	0.021	0	2	1	44	1
1970	0	0	5	0.021	4.6	3	1	1	4
1971	0	0	0	0.021	0	1	2	9	1
1972	0	3	0	0.021	3	4	1	14	5
1973	0	0	2	0.021	2	1	1	16	6
1974	0	0	2	0.021	2	1	3	8	13
1975	0	2	0	0.021	2	3	2	12	3
1976	0	3	0	0.021	3	2	1	7	11
1977	0	2	0	0.021	2	3	1	25	2
1978	0	1	0	0.021	1	6	1	16	3
1979	0	2	0	0.021	2	2	1	4	2
1980	0	1	0	0.021	1	3	2	11	3
1981	0	0	0	0.021	0	2	2	3	5
1982	0	0	0	0.021	0	1	1	10	5
1983	0	0	0	0.021	0	2	2	10	1
1984	0	0	0	0.021	0	2	1	59	6
1985	0	1	1	0.021	1	1	1	12	9
1986	0	5	0	0.021	4.6	2	1	17	4
1987	0	0	0	0.021	0	2	1	4	5
1988	0	0	2	0.021	2	10	2	6	11
1989	0	0	0	0.021	0	2	1	14	3
1990	0	4	0	0.021	4	1	2	3	7
1991	0	0	1	0.021	1	5	1	9	7
1992	0	0	0	0.021	0	4	1	10	5
1993	0	0	3	0.021	1.667	3	1	8	1
1994	0	1	0	0.021	1	4	2	8	2
1995	0	0	1	0.021	1	2	2	5	4
1996	0	0	2	0.021	2	2	6	15	330
1997	0	0	2	0.021	1	1	1	10	2
[truncated: 2,826 more rows]
